# Supplementary material for: Enhancer hijacking determines extrachromosomal circular MYCN amplicon architecture in neuroblastoma
Source: Nat Commun. 2020 Nov 16;11:5823. doi: 10.1038/s41467-020-19452-y (PMC7669906; doi:10.1038/s41467-020-19452-y)
Supplement: Supplementary file 3 — Source Data [file 41467_2020_19452_MOESM3_ESM.zip]

Archive with 62 entries (59 files):
- SourceData/
- SourceData/.DS_Store
- __MACOSX/
- __MACOSX/SourceData/
- __MACOSX/SourceData/._.DS_Store
- SourceData/Fig1b_MYCN-expressing-nMNA-NB_vs_non-MYCN-expressing-NB_H3K27ac_DeltaMeanFC.bw
- __MACOSX/SourceData/._Fig1b_MYCN-expressing-nMNA-NB_vs_non-MYCN-expressing-NB_H3K27ac_DeltaMeanFC.bw
- SourceData/Fig1b_MYCN_Enhancers_in_MYCN-Expressing-nMNA-NB.bed
- __MACOSX/SourceData/._Fig1b_MYCN_Enhancers_in_MYCN-Expressing-nMNA-NB.bed
- SourceData/Fig2_MNASamples_AmplifiedSegments.txt
- __MACOSX/SourceData/._Fig2_MNASamples_AmplifiedSegments.txt
- SourceData/Fig2a_MNASamples_Chr2_AmplifiedSegments_10kbbins.txt.gz
- __MACOSX/SourceData/._Fig2a_MNASamples_Chr2_AmplifiedSegments_10kbbins.txt.gz
- SourceData/Fig2c_CRC-driven_SE_in_MYCN-Expressing-nMNA-NB.bed
- __MACOSX/SourceData/._Fig2c_CRC-driven_SE_in_MYCN-Expressing-nMNA-NB.bed
- SourceData/Fig2c_MNASamples_MYCN-Chr2-Co-Amplifications_FoldChangeOverChance.bw
- __MACOSX/SourceData/._Fig2c_MNASamples_MYCN-Chr2-Co-Amplifications_FoldChangeOverChance.bw
- SourceData/Fig3_CHP-212_IlluminaWGS.hg19.rmdup.fixRG.bam_CNVs.p.value.txt
- __MACOSX/SourceData/._Fig3_CHP-212_IlluminaWGS.hg19.rmdup.fixRG.bam_CNVs.p.value.txt
- SourceData/Fig3_CHP-212_MYCN-virtual-4C.bw
- __MACOSX/SourceData/._Fig3_CHP-212_MYCN-virtual-4C.bw
- SourceData/Fig3_IMR-5-75_IlluminaWGS.hg19.rmdup.fixRG.bam_CNVs.p.value.txt
- __MACOSX/SourceData/._Fig3_IMR-5-75_IlluminaWGS.hg19.rmdup.fixRG.bam_CNVs.p.value.txt
- SourceData/Fig3_IMR-5-75_MYCN-virtual-4C.bw
- __MACOSX/SourceData/._Fig3_IMR-5-75_MYCN-virtual-4C.bw
- SourceData/Fig3_Kelly_IlluminaWGS.hg19.rmdup.fixRG.bam_CNVs.p.value.txt
- __MACOSX/SourceData/._Fig3_Kelly_IlluminaWGS.hg19.rmdup.fixRG.bam_CNVs.p.value.txt
- SourceData/Fig3_NGP_IlluminaWGS.hg19.rmdup.fixRG.bam_CNVs.p.value.txt
- __MACOSX/SourceData/._Fig3_NGP_IlluminaWGS.hg19.rmdup.fixRG.bam_CNVs.p.value.txt
- SourceData/Fig4a_IMR575_Reconstruction.txt
- __MACOSX/SourceData/._Fig4a_IMR575_Reconstruction.txt
- SourceData/Fig4c_IMR_5_75_amplicon_custom_genome_merged_shallow_sequencing_5kb_KR_MAP30.txt.gz
- __MACOSX/SourceData/._Fig4c_IMR_5_75_amplicon_custom_genome_merged_shallow_sequencing_5kb_KR_MAP30.txt.gz
- SourceData/Fig4e_CHP212_Reconstruction.txt
- __MACOSX/SourceData/._Fig4e_CHP212_Reconstruction.txt
- SourceData/Fig4g_CHP_212_ecDNA_custom_genome_merged_shallow_sequencing_5kb_KR_MAPQ30.txt.gz
- __MACOSX/SourceData/._Fig4g_CHP_212_ecDNA_custom_genome_merged_shallow_sequencing_5kb_KR_MAPQ30.txt.gz
- SourceData/Fig6_MNASamples_ClinicalData.txt
- __MACOSX/SourceData/._Fig6_MNASamples_ClinicalData.txt
- SourceData/README.txt
- __MACOSX/SourceData/._README.txt
- SourceData/SupplFig1c_EnhancerRegionsHAND2Hits.txt
- __MACOSX/SourceData/._SupplFig1c_EnhancerRegionsHAND2Hits.txt
- SourceData/SupplFig1c_EnhancerRegionsIsl1Hits.txt
- __MACOSX/SourceData/._SupplFig1c_EnhancerRegionsIsl1Hits.txt
- SourceData/SupplFig1c_EnhancerRegionsMotifHits.txt
- __MACOSX/SourceData/._SupplFig1c_EnhancerRegionsMotifHits.txt
- SourceData/SupplFig1c_EnhancerRegionsPHOX2BHits.txt
- __MACOSX/SourceData/._SupplFig1c_EnhancerRegionsPHOX2BHits.txt
- SourceData/SupplFig3_MB_MNA_AmplifiedSegments.txt
- __MACOSX/SourceData/._SupplFig3_MB_MNA_AmplifiedSegments.txt
- SourceData/SupplFig3_MB_MNAsamples_chr2_10kbbins.txt.gz
- __MACOSX/SourceData/._SupplFig3_MB_MNAsamples_chr2_10kbbins.txt.gz
- SourceData/SupplFig3b_MB_GROUP4_MeanH3K27ac_MYCN_neighborhood.txt
- __MACOSX/SourceData/._SupplFig3b_MB_GROUP4_MeanH3K27ac_MYCN_neighborhood.txt
- SourceData/SupplFig3b_MB_SHH_MeanH3K27ac_MYCN_neighborhood.txt
- __MACOSX/SourceData/._SupplFig3b_MB_SHH_MeanH3K27ac_MYCN_neighborhood.txt
- SourceData/SupplFig4_MNACellLines_H3K27acPeaksStatistics_RandomizationAnalysis.txt.gz
- __MACOSX/SourceData/._SupplFig4_MNACellLines_H3K27acPeaksStatistics_RandomizationAnalysis.txt.gz
- SourceData/SupplFig7_MYCN_CopyNumber_vs_Expression.txt
- __MACOSX/SourceData/._SupplFig7_MYCN_CopyNumber_vs_Expression.txt
- __MACOSX/._SourceData
