# Supplementary material for: Enhancer hijacking determines extrachromosomal circular MYCN amplicon architecture in neuroblastoma
Source: Nat Commun. 2020 Nov 16;11:5823. doi: 10.1038/s41467-020-19452-y (PMC7669906; doi:10.1038/s41467-020-19452-y)
Supplement: Supplementary file 3 — Source Data [file 41467_2020_19452_MOESM3_ESM.zip › SourceData/Fig1b_MYCN_Enhancers_in_MYCN-Expressing-nMNA-NB.bed]

chr2	15980147	15986456	e1	7.99016742440504
chr2	16079290	16084463	MYCNp	15.2512639353544
chr2	16121594	16127121	e2	8.43250753709281
chr2	16190162	16191980	e3	7.69986391434371
chr2	16375276	16385344	e4	11.7069619923257
chr2	16471780	16476503	e5	6.22788727423493
