# Supplementary material for: Enhancer hijacking determines extrachromosomal circular MYCN amplicon architecture in neuroblastoma
Source: Nat Commun. 2020 Nov 16;11:5823. doi: 10.1038/s41467-020-19452-y (PMC7669906; doi:10.1038/s41467-020-19452-y)
Supplement: Supplementary file 3 — Source Data [file 41467_2020_19452_MOESM3_ESM.zip › SourceData/Fig2_MNASamples_AmplifiedSegments.txt]

Sample	seqnames	start	end	logratio	annotation	SampleClass
Sample10	chr2	15655105	17243179	2.26553858571	ampl	Class I
Sample100	chr2	15672476	17250908	5.67034662474	ampl	Class I
Sample102	chr2	15453857	17167795	4.06956318659	ampl	Class I
Sample105	chr2	13782288	16410065	3.9662543217	ampl	Class I
Sample106	chr2	15453857	17250908	4.33901575605	ampl	Class I
Sample107	chr2	15075447	16410065	4.84237451417	ampl	Class I
Sample108	chr2	15732334	16757286	6.18100078619	ampl	Class I
Sample109	chr2	14615072	17250908	5.59509126194	ampl	Class I
Sample112	chr2	14615072	16410065	5.43733182739	ampl	Class I
Sample112	chr2	29416032	29906540	5.62402418364	ampl	Class I
Sample114	chr2	15579049	17250908	6.10836129289	ampl	Class I
Sample115	chr2	15579049	16410065	6.41820226745	ampl	Class I
Sample116	chr2	13782288	16410065	4.43988460133	ampl	Class I
Sample117	chr2	15075447	16410065	5.61721423114	ampl	Class I
Sample118	chr2	15517199	16410065	5.02919144271	ampl	Class I
Sample119	chr2	10020537	18429414	2.66487462116	ampl	Class I
Sample119	chr11	65910479	70015144	2.17757556036	ampl	Class I
Sample12	chr2	9741831	11901385	1.51986284915	ampl	Class I
Sample12	chr2	15985587	17663541	2.17220942251	ampl	Class I
Sample12	chr2	27256721	28123264	1.53079548963	ampl	Class I
Sample12	chr2	29404248	30626469	1.63561651618	ampl	Class I
Sample120	chr2	15961144	16410065	4.34906819918	ampl	Class I
Sample121	chr2	15453857	18040072	4.21165110897	ampl	Class I
Sample122	chr2	9515255	10803124	3.1793142395	ampl	Class I
Sample122	chr2	15075447	16410065	4.64056738531	ampl	Class I
Sample122	chr2	17250908	17802016	4.09510679999	ampl	Class I
Sample124	chr2	15732334	17250908	5.71625653882	ampl	Class I
Sample126	chr2	15754081	16410065	5.74029166528	ampl	Class I
Sample127	chr2	6315447	7478867	3.88950318193	ampl	Class I
Sample127	chr2	15579049	16410065	3.61449499575	ampl	Class I
Sample133	chr2	11186593	11920165	2.37615559129	ampl	Class I
Sample133	chr2	13782288	15804961	2.31588213799	ampl	Class I
Sample133	chr2	15804961	17250908	4.14715033939	ampl	Class I
Sample135	chr2	8763550	9172408	3.18905092516	ampl	Class I
Sample135	chr2	10402365	10664286	3.58934325483	ampl	Class I
Sample135	chr2	15075447	16410065	4.41052386805	ampl	Class I
Sample135	chr2	17929564	18040072	4.61969460408	ampl	Class I
Sample14	chr2	9824228	13182882	1.6678154458	ampl	Class I
Sample14	chr2	15726302	16494249	2.06219561314	ampl	Class I
Sample144	chr2	15929620	17406254	5.91306095746	ampl	Class I
Sample144	chr12	122857748	124115198	3.5219838145	ampl	Class I
Sample151	chr2	15670925	16468776	4.4887246131	ampl	Class I
Sample152	chr2	15077799	17406254	2.36382855783	ampl	Class I
Sample156	chr2	14615563	16960173	3.31607962383	ampl	Class I
Sample158	chr2	15505846	16819595	5.91658647196	ampl	Class I
Sample159	chr2	9828808	17080657	2.45406377548	ampl	Class I
Sample163	chr2	15657290	16410065	5.24329431913	ampl	Class I
Sample163	chr12	58135571	59656237	5.17651301959	ampl	Class I
Sample163	chr12	69149468	72054385	4.68666951799	ampl	Class I
Sample163	chr12	121534621	125317890	3.60564530913	ampl	Class I
Sample164	chr2	16011804	16410065	5.37820150816	ampl	Class I
Sample165	chr2	15519450	15804961	6.22408518631	ampl	Class I
Sample165	chr2	16011804	16410065	5.8107903605	ampl	Class I
Sample166	chr2	14615072	16410065	3.57530055899	ampl	Class I
Sample167	chr2	15657290	16410065	5.59098945472	ampl	Class I
Sample169	chr2	16011804	16410065	5.13828448254	ampl	Class I
Sample17	chr2	12142541	12604748	0.959900270115	ampl	Class I
Sample17	chr2	13956771	14208562	1.27576660303	ampl	Class I
Sample17	chr2	15960055	16495592	0.871960245261	ampl	Class I
Sample170	chr2	16011804	16410065	3.19384926567	ampl	Class I
Sample170	chr2	27969865	30262677	3.07319868452	ampl	Class I
Sample171	chr2	10185994	12995029	2.12362213933	ampl	Class I
Sample171	chr2	12995029	17595049	2.94598474316	ampl	Class I
Sample178	chr2	15517199	16410065	5.40706075806	ampl	Class I
Sample179	chr2	15961144	16410065	5.8259974089	ampl	Class I
Sample180	chr2	10310437	10514735	4.13663090057	ampl	Class I
Sample180	chr2	10664286	12409107	4.18334551374	ampl	Class I
Sample180	chr2	15075447	16410065	4.88921369963	ampl	Class I
Sample183	chr2	15075447	16410065	4.29890708567	ampl	Class I
Sample185	chr2	15804961	17709422	4.4884358574	ampl	Class I
Sample187	chr2	15961144	16410065	3.5969836892	ampl	Class I
Sample190	chr2	15961144	16410065	6.9647543434	ampl	Class I
Sample191	chr2	15961144	16410065	3.22160582	ampl	Class I
Sample193	chr2	15732334	16410065	4.807433871	ampl	Class I
Sample193	chr6	105322180	106831816	4.78316114662	ampl	Class I
Sample194	chr2	15961144	16410065	6.3116632894	ampl	Class I
Sample195	chr2	15961144	17250908	5.07198014091	ampl	Class I
Sample203	chr2	11484821	16410065	3.20782704015	ampl	Class I
Sample203	chr11	68620982	69627942	3.75787033626	ampl	Class I
Sample205	chr2	15754081	16410065	5.94126831212	ampl	Class I
Sample207	chr2	15804961	16410065	3.55999955717	ampl	Class I
Sample208	chr2	15754081	16410065	4.62121715463	ampl	Class I
Sample21	chr2	14711626	16689997	0.766037166316	ampl	Class I
Sample21	chr2	29394250	29894184	0.7322758	ampl	Class I
Sample211	chr2	15517199	16410065	5.73510115281	ampl	Class I
Sample213	chr2	9839107	10664286	3.61473227619	ampl	Class I
Sample213	chr2	15961144	16410065	4.5962196458	ampl	Class I
Sample214	chr2	15075447	16410065	5.6459489087	ampl	Class I
Sample215	chr2	10310437	10664286	4.68034108538	ampl	Class I
Sample215	chr2	11738863	12409107	4.85582832287	ampl	Class I
Sample215	chr2	15672476	16410065	4.43671173417	ampl	Class I
Sample215	chr2	17250908	18040072	4.85613428979	ampl	Class I
Sample218	chr2	15075447	16410065	5.52735607745	ampl	Class I
Sample219	chr2	15075447	16410065	5.3687340132	ampl	Class I
Sample22	chr2	15741397	16459617	0.955456495238	ampl	Class I
Sample222	chr2	15075447	16410065	5.93645151646	ampl	Class I
Sample222	chr2	16410065	17250908	2.49255334463	ampl	Class I
Sample228	chr2	15099741	17269735	5.85316277453	ampl	Class I
Sample23	chr2	14324008	14640032	1.4255767625	ampl	Class I
Sample23	chr2	14711626	16565904	1.19711111765	ampl	Class I
Sample230	chr2	15844719	17269735	6.02678033952	ampl	Class I
Sample233	chr2	16011804	16408765	6.31409057931	ampl	Class I
Sample235	chr2	15099741	16135755	5.6528257248	ampl	Class II
Sample236	chr2	15099741	17269735	5.42886367327	ampl	Class I
Sample237	chr2	15522150	16751614	6.47726708242	ampl	Class I
Sample238	chr2	15844719	17269735	4.58954620474	ampl	Class I
Sample239	chr2	10508304	10649582	5.61587100097	ampl	Class II
Sample239	chr2	14533014	16135755	6.06260887884	ampl	Class II
Sample241	chr2	15663918	16944138	4.55958862051	ampl	Class I
Sample241	chr2	27959586	31698093	2.63305163903	ampl	Class I
Sample243	chr2	16011804	16408765	6.63075554701	ampl	Class I
Sample247	chr2	15099741	17607765	5.24678879069	ampl	Class I
Sample25	chr2	16029283	17331537	3.44302107143	ampl	Class I
Sample255	chr2	16067118	16448302	5.31728728237	ampl	Class I
Sample259	chr2	15793683	16751614	8.10369063732	ampl	Class I
Sample26	chr2	16020934	16837472	6.5293779375	ampl	Class I
Sample260	chr2	16036982	17350750	5.86035447731	ampl	Class I
Sample261	chr2	5828670	6098736	4.79803022039	ampl	Class I
Sample261	chr2	11607330	12271936	4.43544035233	ampl	Class I
Sample261	chr2	16077851	16448302	5.1995595708	ampl	Class I
Sample262	chr2	15793683	16326748	7.24887970892	ampl	Class II
Sample263	chr2	10575567	11533159	3.68323363646	ampl	Class II
Sample263	chr2	16067118	16214570	4.65124738245	ampl	Class II
Sample263	chr2	17153015	17350750	4.27390974746	ampl	Class II
Sample263	chr2	29293010	30592534	4.40744472863	ampl	Class II
Sample263	chr2	33576387	33886809	2.97035994661	ampl	Class II
Sample263	chr2	36600980	36969368	2.0933258239	ampl	Class II
Sample264	chr2	15756433	17289271	4.39245440553	ampl	Class I
Sample267	chr2	15509307	16667043	6.89699842123	ampl	Class I
Sample268	chr2	15733722	16717867	5.66922776227	ampl	Class I
Sample269	chr2	15793683	16813185	7.60716520698	ampl	Class I
Sample273	chr2	10165388	13018126	2.48250642833	ampl	Class I
Sample273	chr2	13018126	17289271	3.64888804649	ampl	Class I
Sample273	chr2	17289271	17646008	2.79424017233	ampl	Class I
Sample275	chr2	16036982	16667043	5.07705913089	ampl	Class I
Sample275	chr19	54156981	54714850	2.5430569849	ampl	Class I
Sample276	chr2	13399842	17572858	4.34081721837	ampl	Class I
Sample277	chr2	16030788	16482491	7.55605850771	ampl	Class I
Sample277	chr10	8088485	8516164	4.30500161965	ampl	Class I
Sample277	chr10	44174761	44362011	3.72790396969	ampl	Class I
Sample277	chr10	44776611	45144328	5.0562043606	ampl	Class I
Sample277	chr10	45737683	45793968	5.03615152508	ampl	Class I
Sample278	chr2	1210759	1449146	5.56825277079	ampl	Class II
Sample278	chr2	15544345	16121289	5.47806136577	ampl	Class II
Sample278	chr17	63373191	63484825	5.41091723701	ampl	Class II
Sample278	chr17	70094380	71147601	5.54991611297	ampl	Class II
Sample278	chr17	76309173	77404984	5.41128506831	ampl	Class II
Sample279	chr2	5843428	6789625	3.18999406461	ampl	Class I
Sample279	chr2	15593294	17318458	3.69275781698	ampl	Class I
Sample279	chr2	17318458	18174644	2.48431008872	ampl	Class I
Sample279	chr2	27443342	28332036	2.68426180355	ampl	Class I
Sample279	chr2	29099036	31661392	4.60736144584	ampl	Class I
Sample280	chr2	15572662	15793821	6.92302477641	ampl	Class I
Sample280	chr2	15865888	16910287	6.54319076733	ampl	Class I
Sample280	chr12	69165042	70150635	5.68192394442	ampl	Class I
Sample281	chr2	15779433	16601251	6.70426468073	ampl	Class I
Sample281	chr2	16944554	17147057	6.412811514	ampl	Class I
Sample290	chr2	15925072	16472455	1.20830998739	ampl	Class I
Sample290	chr2	17065418	17117354	1.81708736667	ampl	Class I
Sample290	chr2	18436846	18471453	1.67852282	ampl	Class I
Sample290	chr2	29033334	32331437	0.946290711059	ampl	Class I
Sample293	chr2	15776921	16107459	1.55054884579	ampl	Class I
Sample293	chr2	16107459	17397220	0.739985987402	ampl	Class I
Sample293	chr2	17992598	18174369	0.813503726415	ampl	Class I
Sample294	chr1	41109714	41494633	1.25412665658	ampl	Class II
Sample294	chr2	5085214	6380649	1.41798698196	ampl	Class II
Sample294	chr2	11150986	11228225	1.25031208056	ampl	Class II
Sample294	chr2	15964754	16114748	1.22782122821	ampl	Class II
Sample297	chr2	10513988	17059888	1.15584136143	ampl	Class I
Sample301	chr2	16070523	16564744	1.54793133976	ampl	Class I
Sample303	chr2	15904844	17277171	1.34587948552	ampl	Class I
Sample305	chr2	15362835	17092643	1.56853227037	ampl	Class I
Sample306	chr2	15108091	16408634	1.51425049962	ampl	Class I
Sample306	chr2	16634357	17222265	1.67644952195	ampl	Class I
Sample306	chr2	18053272	18198315	1.34466184062	ampl	Class I
Sample306	chr2	18872183	18935892	1.89249375	ampl	Class I
Sample308	chr2	2469578	2579072	0.866816609545	ampl	Class I
Sample308	chr2	15463496	15639395	1.06022647059	ampl	Class I
Sample308	chr2	15961422	16114749	0.943319965789	ampl	Class I
Sample308	chr2	16293836	16536394	0.941527827778	ampl	Class I
Sample309	chr2	15845506	17196340	1.11328556921	ampl	Class I
Sample314	chr2	15507344	17175413	1.02525821843	ampl	Class I
Sample319	chr2	14456414	14687314	1.04393961304	ampl	Class II
Sample319	chr2	15038614	15257635	0.973833721053	ampl	Class II
Sample319	chr2	15589348	15657662	0.972899271429	ampl	Class II
Sample319	chr2	15904845	16130047	0.840177937879	ampl	Class II
Sample319	chr2	16408635	16687443	1.00993573175	ampl	Class II
Sample319	chr2	16931773	17476971	1.10977854286	ampl	Class II
Sample32	chr2	9818241	10165388	5.73963131818	ampl	Class I
Sample32	chr2	10165388	15678740	2.89655987857	ampl	Class I
Sample32	chr2	15678740	16412522	5.00894652632	ampl	Class I
Sample325	chr2	14487114	16779310	1.08769417903	ampl	Class I
Sample33	chr2	15867193	16597913	7.05918821429	ampl	Class I
Sample330	chr2	15605401	16367928	1.87310110861	ampl	Class II
Sample330	chr2	17249379	17706238	2.21147747222	ampl	Class II
Sample336	chr2	15060557	17092643	1.7388064476	ampl	Class I
Sample338	chr2	15539264	16408634	1.69289770732	ampl	Class I
Sample338	chr2	17140464	17471843	1.8855726129	ampl	Class I
Sample338	chr2	18534569	19713998	1.81382706564	ampl	Class I
Sample339	chr2	14973938	16976931	1.26640529446	ampl	Class I
Sample346	chr2	15989885	17408082	1.54252218507	ampl	Class I
Sample348	chr2	9880585	10232044	1.56094588485	ampl	Class I
Sample348	chr2	10437465	10605967	1.69458051132	ampl	Class I
Sample348	chr2	10893649	11043391	1.73000399434	ampl	Class I
Sample348	chr2	11347915	11622738	1.76992959706	ampl	Class I
Sample348	chr2	11839148	12474609	1.78914481359	ampl	Class I
Sample348	chr2	12927198	13328479	1.97201835733	ampl	Class I
Sample348	chr2	13982682	14435506	1.94957757308	ampl	Class I
Sample348	chr2	14873349	16879015	1.9696712105	ampl	Class I
Sample348	chr2	17092643	17706238	1.75134793895	ampl	Class I
Sample351	chr2	16056315	16517314	1.60008293333	ampl	Class I
Sample352	chr2	15865018	17288258	0.934125868997	ampl	Class I
Sample353	chr2	14919387	16438630	0.88238804164	ampl	Class I
Sample355	chr2	15099187	16384972	1.5659249008	ampl	Class I
Sample358	chr1	53384379	54804860	1.37498061536	ampl	Class I
Sample358	chr2	11931831	12536030	1.18716750585	ampl	Class I
Sample358	chr2	12863834	16976931	1.58049678724	ampl	Class I
Sample358	chr2	124184409	126539924	1.25439121232	ampl	Class I
Sample358	chr2	128711752	129197112	0.904585757746	ampl	Class I
Sample358	chr2	129323115	129365513	1.53189766667	ampl	Class I
Sample358	chr2	129499483	129718244	0.96059935	ampl	Class I
Sample358	chr2	130482220	131315292	1.02131935167	ampl	Class I
Sample360	chr2	15445126	16801950	1.61249124659	ampl	Class I
Sample362	chr2	14790768	16207428	1.49619508443	ampl	Class II
Sample367	chr2	14038192	16489919	0.994997542191	ampl	Class I
Sample372	chr2	15639394	16423746	1.71763938599	ampl	Class I
Sample382	chr2	14200203	14244529	2.5612995	ampl	Class I
Sample382	chr2	14369154	14477543	2.4659106875	ampl	Class I
Sample382	chr2	14606674	14684162	1.8621039	ampl	Class I
Sample382	chr2	14868322	14899150	1.491111975	ampl	Class I
Sample382	chr2	14989458	15056324	1.98938614667	ampl	Class I
Sample382	chr2	15243451	16380456	1.76809256713	ampl	Class I
Sample382	chr2	16683408	16711148	1.74002984444	ampl	Class I
Sample382	chr2	16910939	17027745	1.422853964	ampl	Class I
Sample382	chr2	17027745	17107242	2.47317891667	ampl	Class I
Sample382	chr2	17327310	17347317	1.7669175	ampl	Class I
Sample382	chr2	17578396	17690953	2.15715157143	ampl	Class I
Sample382	chr2	18363529	18600576	0.86321515	ampl	Class I
Sample382	chr2	19206971	19364827	1.94876693548	ampl	Class I
Sample382	chr2	20081161	20248084	1.83736002812	ampl	Class I
Sample382	chr2	20692323	20783398	1.76687218696	ampl	Class I
Sample383	chr2	15767153	17052306	1.62889271986	ampl	Class I
Sample386	chr2	2792208	2999681	0.892521615789	ampl	Class I
Sample386	chr2	4382576	5221622	1.18569622	ampl	Class I
Sample386	chr2	15405680	16423746	0.930638726455	ampl	Class I
Sample386	chr2	19608396	19674059	0.720757266667	ampl	Class I
Sample386	chr2	30248510	30327283	0.941516523529	ampl	Class I
Sample386	chr2	42726092	42831538	1.12426113	ampl	Class I
Sample386	chr2	47820625	47884511	0.877100955882	ampl	Class I
Sample386	chr8	8510446	8664363	0.877854218367	ampl	Class I
Sample386	chr8	22257423	22329848	0.855123452632	ampl	Class I
Sample386	chr8	99143406	99266575	0.753115189474	ampl	Class I
Sample386	chr8	133878501	134898869	0.706064440521	ampl	Class I
Sample386	chr8	135632987	137231169	0.781353342632	ampl	Class I
Sample387	chr2	15510931	16087015	1.47876047025	ampl	Class II
Sample39	chr2	14164596	14655967	7.07018733333	ampl	Class I
Sample39	chr2	15410384	15513883	7.00426144444	ampl	Class I
Sample39	chr2	15542048	16597913	7.05620186792	ampl	Class I
Sample391	chr2	15222685	16564744	1.30094606402	ampl	Class I
Sample392	chr2	15539264	16722408	1.60735321795	ampl	Class I
Sample395	chr2	15767153	18174369	1.2219658773	ampl	Class I
Sample395	chr17	57224552	57570784	1.09889824545	ampl	Class I
Sample399	chr2	13716899	18692519	1.1444957831	ampl	Class I
Sample4	chr2	14294487	17960481	2.05590015148	ampl	Class I
Sample40	chr2	14305371	16796710	4.10561995614	ampl	Class I
Sample40	chr6	104231873	108115347	3.98898904679	ampl	Class I
Sample400	chr2	13703834	16452158	1.84559869701	ampl	Class I
Sample400	chr2	16452158	16933185	1.16022908113	ampl	Class I
Sample400	chr2	17781142	18009843	1.68508285641	ampl	Class I
Sample400	chr2	18103604	18696640	1.7997847574	ampl	Class I
Sample403	chr2	15939745	16862195	1.23951000974	ampl	Class I
Sample403	chr2	134906885	135675273	1.15388321154	ampl	Class I
Sample405	chr2	15489229	16496172	1.7184135873	ampl	Class I
Sample406	chr2	15539264	15815269	1.59167815806	ampl	Class I
Sample406	chr2	15951477	16423746	1.46442419114	ampl	Class I
Sample406	chr2	17059888	17125807	2.205441	ampl	Class I
Sample407	chr2	15815269	16810517	1.58101348705	ampl	Class I
Sample408	chr2	10168738	11122293	1.12350661832	ampl	Class I
Sample408	chr2	14725423	20377451	1.45982249207	ampl	Class I
Sample408	chr2	24569434	24776990	1.34112271154	ampl	Class I
Sample409	chr2	15873295	16941728	1.28409178621	ampl	Class I
Sample409	chr2	17092643	17292200	1.77681988571	ampl	Class I
Sample410	chr2	15363954	17374865	1.36148685584	ampl	Class I
Sample410	chr2	17560039	17998752	1.40026780294	ampl	Class I
Sample413	chr2	15283657	17052306	1.87588514294	ampl	Class I
Sample415	chr2	9950716	10614537	0.725685135165	ampl	Class I
Sample415	chr2	11347915	11721507	1.27523248545	ampl	Class I
Sample415	chr2	13877927	16384972	1.5928641902	ampl	Class I
Sample415	chr19	53846447	55038981	0.918834458123	ampl	Class I
Sample416	chr2	15913442	16737862	1.43375693506	ampl	Class I
Sample423	chr2	16032026	16461880	1.94313251739	ampl	Class I
Sample424	chr2	15521297	16737862	1.47460762343	ampl	Class I
Sample431	chr2	10089969	10913818	1.20682939196	ampl	Class I
Sample431	chr2	15859654	16496172	1.26660129571	ampl	Class I
Sample431	chr2	26482556	26827250	1.34301098472	ampl	Class I
Sample431	chr2	29152216	32690708	0.970510928736	ampl	Class I
Sample431	chr2	121105090	121747783	1.13629841471	ampl	Class I
Sample431	chr2	127855556	127978297	0.771402503125	ampl	Class I
Sample431	chr2	128903165	129767349	0.786491608974	ampl	Class I
Sample431	chr2	130372033	130651295	1.00513381563	ampl	Class I
Sample434	chr2	15692089	16433491	1.65425002037	ampl	Class I
Sample436	chr2	15205530	16396665	1.54519160871	ampl	Class I
Sample436	chr17	76509272	76763121	1.18328117167	ampl	Class I
Sample438	chr2	14912793	17727690	0.75375853259	ampl	Class I
Sample438	chr2	24519976	25051808	0.862367350847	ampl	Class I
Sample439	chr2	15692088	17175412	1.89784951193	ampl	Class I
Sample44	chr2	15782266	16597913	7.90067872727	ampl	Class I
Sample440	chr2	12906319	13009889	1.18887545	ampl	Class II
Sample440	chr2	15589347	16293835	1.16095316104	ampl	Class II
Sample441	chr2	4048048	4266110	0.81302835	ampl	Class II
Sample441	chr2	15260524	16112059	0.926888637102	ampl	Class II
Sample443	chr2	12880519	16923669	1.3596159843	ampl	Class I
Sample443	chr2	28570221	31186858	1.20191675248	ampl	Class I
Sample445	chr2	12204064	12358148	0.829215713793	ampl	Class II
Sample445	chr2	15692089	16293836	0.84786785931	ampl	Class II
Sample447	chr2	15925073	16173708	0.826242560857	ampl	Class II
Sample447	chr2	16793465	17288258	1.03161540357	ampl	Class II
Sample447	chr2	18103605	19808938	1.04015139599	ampl	Class II
Sample449	chr2	15733581	16461881	0.862899906627	ampl	Class I
Sample449	chr2	239431109	239956305	0.912711603106	ampl	Class I
Sample451	chr2	2710692	2790960	0.831683435556	ampl	Class I
Sample451	chr2	5465542	6109550	0.728054360963	ampl	Class I
Sample451	chr2	15639395	16423747	0.812616723086	ampl	Class I
Sample451	chr2	23353174	23810228	0.774861663516	ampl	Class I
Sample453	chr2	13283918	17217530	1.02656177981	ampl	Class I
Sample454	chr2	9954906	10391495	0.797183093304	ampl	Class II
Sample454	chr2	15909854	16294468	0.731698810778	ampl	Class II
Sample454	chr2	16577281	17249943	0.949813054605	ampl	Class II
Sample456	chr2	15740530	16452159	0.966169836196	ampl	Class I
Sample458	chr2	6182796	8017573	0.856598536842	ampl	Class II
Sample458	chr2	15260524	16087016	0.826805073333	ampl	Class II
Sample468	chr2	15589348	16890385	0.962261048354	ampl	Class I
Sample469	chr2	15331162	17224710	0.927686467225	ampl	Class I
Sample471	chr2	15692089	16465707	0.832706744854	ampl	Class I
Sample471	chr2	16588511	17288258	0.998466375926	ampl	Class I
Sample474	chr2	12893786	19086975	0.973375320889	ampl	Class I
Sample475	chr2	15898510	16503155	0.949200823145	ampl	Class I
Sample475	chr2	16880112	17025509	0.881519760606	ampl	Class I
Sample477	chr2	15733581	16223819	1.01101432714	ampl	Class II
Sample48	chr2	15832792	16709317	1.780597	ampl	Class I
Sample482	chr2	16050317	16441339	0.906167361667	ampl	Class I
Sample486	chr2	15393358	16441339	0.983960950937	ampl	Class I
Sample489	chr2	3271611	3448180	2.052178125	ampl	Class I
Sample489	chr2	12918205	13290493	2.048011875	ampl	Class I
Sample489	chr2	14909588	16433808	2.01912423377	ampl	Class I
Sample489	chr2	30345407	32218546	2.08048138323	ampl	Class I
Sample490	chr2	14140147	14300165	2.49830509091	ampl	Class I
Sample490	chr2	15035202	15093629	2.2851218	ampl	Class I
Sample490	chr2	15355466	16828089	2.25349851049	ampl	Class I
Sample491	chr2	14698711	16772648	1.89317334884	ampl	Class I
Sample492	chr2	13460481	17265407	2.25585967949	ampl	Class I
Sample493	chr2	10439082	11960936	1.64136623288	ampl	Class I
Sample493	chr2	14933647	16451485	2.2577266871	ampl	Class I
Sample494	chr2	16009976	17750471	1.99777967614	ampl	Class I
Sample495	chr2	15727619	17052103	2.21860512409	ampl	Class I
Sample496	chr2	16043633	16772648	2.32453373529	ampl	Class I
Sample497	chr2	16043633	16426100	2.20737130952	ampl	Class I
Sample5	chr2	15931192	16415247	2.26340047484	ampl	Class I
Sample5	chr2	29028033	30252541	2.01920966876	ampl	Class I
Sample507	chr2	13820001	16426100	1.99320242705	ampl	Class I
Sample51	chr2	15191585	16828482	2.79279641026	ampl	Class I
Sample528	chr2	11608377	18004622	2.15333007595	ampl	Class I
Sample529	chr2	15687102	17409662	1.64373603933	ampl	Class I
Sample53	chr2	16075622	16234546	2.68826	ampl	Class II
Sample530	chr2	1748942	2072669	1.90849996667	ampl	Class II
Sample530	chr2	2197391	2460010	1.91933411628	ampl	Class II
Sample530	chr2	2954495	3058016	1.839205	ampl	Class II
Sample530	chr2	14853963	16374784	1.89837637662	ampl	Class II
Sample530	chr11	1997017	2201433	2.1978236	ampl	Class II
Sample530	chr11	4011539	4123999	2.123710125	ampl	Class II
Sample531	chr2	15727619	16451485	2.00173375	ampl	Class I
Sample531	chr2	16841620	17191137	1.93546503488	ampl	Class I
Sample532	chr2	13290493	16772648	2.11264738342	ampl	Class I
Sample533	chr2	15586411	17400217	2.02324292391	ampl	Class I
Sample534	chr2	11704611	12074046	2.2391496	ampl	Class I
Sample534	chr2	15329272	15440615	2.47968	ampl	Class I
Sample534	chr2	15632029	17029791	2.31867915493	ampl	Class I
Sample535	chr2	15793765	16672808	2.27162538235	ampl	Class I
Sample536	chr2	6200079	6314165	1.73733354545	ampl	Class I
Sample536	chr2	6571399	7045387	1.60755586567	ampl	Class I
Sample536	chr2	7379568	7489726	1.5819293125	ampl	Class I
Sample536	chr2	12584337	12736518	1.717991	ampl	Class I
Sample536	chr2	15817849	16426100	1.65545104348	ampl	Class I
Sample537	chr2	15852130	16451485	2.02086634694	ampl	Class I
Sample538	chr2	15049957	15222555	2.06574886111	ampl	Class II
Sample538	chr2	15805873	16195920	1.93503789535	ampl	Class II
Sample538	chr2	16475838	16529119	1.67662807143	ampl	Class II
Sample539	chr2	14053006	16596436	2.10814286833	ampl	Class I
Sample540	chr2	12293544	16561434	2.09022501468	ampl	Class I
Sample541	chr2	11479771	11891505	1.505604	ampl	Class II
Sample541	chr2	14796969	14967438	2.1808887	ampl	Class II
Sample541	chr2	15974088	16374784	2.08189226471	ampl	Class II
Sample543	chr2	15687102	16451485	2.32408471875	ampl	Class I
Sample543	chr19	52165981	52172360	3.7531285	ampl	Class I
Sample544	chr2	15533489	16726116	2.31068672523	ampl	Class I
Sample545	chr2	15920728	17301692	1.66138957333	ampl	Class I
Sample546	chr2	15496868	16876099	2.15192025556	ampl	Class I
Sample547	chr2	15653124	16819976	2.28549279825	ampl	Class I
Sample548	chr2	16025523	16658309	1.90887019811	ampl	Class I
Sample549	chr2	15920728	16414864	2.05448831707	ampl	Class I
Sample550	chr2	16043633	16772648	2.20938908824	ampl	Class I
Sample551	chr2	15944632	16876099	1.83754290594	ampl	Class I
Sample553	chr2	6271035	6816362	1.95514690244	ampl	Class I
Sample553	chr2	7163651	7325846	1.91547561538	ampl	Class I
Sample553	chr2	16025523	16620793	1.92397482558	ampl	Class I
Sample554	chr2	16009976	16426100	2.1309357	ampl	Class I
Sample555	chr2	15586411	16561434	1.7258215122	ampl	Class I
Sample555	chr2	29124527	32734698	1.55804101943	ampl	Class I
Sample556	chr2	15956498	16084336	2.22545215	ampl	Class II
Sample56	chr2	12996130	16112026	3.89827115385	ampl	Class II
Sample58	chr2	15951399	16709317	4.11188058824	ampl	Class I
Sample58	chr2	21204288	21636774	4.15114636364	ampl	Class I
Sample59	chr2	15790892	16909561	4.78297461538	ampl	Class I
Sample6	chr2	15421118	16804242	2.34638816956	ampl	Class I
Sample60	chr2	15870905	16425666	3.36395583333	ampl	Class I
Sample61	chr2	14674827	19828638	1.51405322835	ampl	Class I
Sample63	chr2	15832792	16468968	2.49904357143	ampl	Class I
Sample68	chr2	15231763	15675726	2.95211272727	ampl	Class I
Sample68	chr2	15951399	16468968	2.94345909091	ampl	Class I
Sample68	chr2	29718693	29996776	3.14041285714	ampl	Class I
Sample68	chr17	58654135	59730082	2.78914925926	ampl	Class I
Sample70	chr2	16036377	16665085	3.04452285714	ampl	Class I
Sample73	chr2	15599904	17305930	1.95521292683	ampl	Class I
Sample75	chr2	15951399	17701459	2.22305619048	ampl	Class I
Sample76	chr2	15992146	16709317	2.35760375	ampl	Class I
Sample77	chr2	15907390	16625761	3.013455	ampl	Class I
Sample77	chr2	29115859	31594174	3.50756806452	ampl	Class I
Sample77	chr2	144070892	145275633	3.18731	ampl	Class I
Sample78	chr2	14991338	16709317	2.35178829268	ampl	Class I
Sample8	chr2	14534148	17068169	1.72874210713	ampl	Class I
Sample80	chr2	15505972	16785175	1.99531666667	ampl	Class I
Sample82	chr2	9908252	10631644	2.48420333333	ampl	Class I
Sample82	chr2	15951400	17623097	2.78223525	ampl	Class I
Sample82	chr2	28992134	30310549	3.14357151515	ampl	Class I
Sample83	chr2	6553918	6788499	2.481445	ampl	Class I
Sample83	chr2	15550552	16828483	2.29064566667	ampl	Class I
Sample83	chr2	30273675	30597756	2.13034625	ampl	Class I
Sample84	chr2	16036378	16234547	2.98862	ampl	Class II
Sample84	chr2	16828483	17305931	3.29769666667	ampl	Class II
Sample84	chr12	67283484	67724791	3.29690272727	ampl	Class II
Sample84	chr12	69046626	71562294	3.00848095238	ampl	Class II
Sample84	chr12	72763259	72998604	2.90672666667	ampl	Class II
Sample87	chr2	15951399	16509833	3.62681916667	ampl	Class I
Sample91	chr2	15642086	16468969	2.99380368421	ampl	Class I
Sample91	chr2	56195452	57157755	3.25928958333	ampl	Class I
Sample96	chr2	13318352	17829097	2.56745243243	ampl	Class I
Sample97	chr2	15951399	17623096	2.7122435	ampl	Class I
Sample99	chr2	10473435	10921048	4.60543799621	ampl	Class I
Sample99	chr2	15075447	16410065	5.92050626183	ampl	Class I
