# Supplementary material for: Enhancer hijacking determines extrachromosomal circular MYCN amplicon architecture in neuroblastoma
Source: Nat Commun. 2020 Nov 16;11:5823. doi: 10.1038/s41467-020-19452-y (PMC7669906; doi:10.1038/s41467-020-19452-y)
Supplement: Supplementary file 3 — Source Data [file 41467_2020_19452_MOESM3_ESM.zip › SourceData/Fig2c_CRC-driven_SE_in_MYCN-Expressing-nMNA-NB.bed]

chr5	393048	438051	.	0	+
chr5	5492198	5526451	.	0	+
chr5	5612798	5679701	.	0	+
chr5	5703498	5728001	.	0	+
chr5	14356298	14476801	.	0	+
chr5	15677998	15767551	.	0	+
chr5	16023398	16050451	.	0	+
chr5	16064048	16117151	.	0	+
chr5	16128098	16183451	.	0	+
chr5	16410798	16457001	.	0	+
chr5	24587498	24642584	.	0	+
chr5	38009848	38074001	.	0	+
chr5	38255398	38342551	.	0	+
chr5	38529298	38569401	.	0	+
chr5	40968848	40991001	.	0	+
chr5	41258598	41288651	.	0	+
chr5	41333298	41389651	.	0	+
chr5	41746498	41800601	.	0	+
chr5	44336448	44368901	.	0	+
chr5	50243448	50297601	.	0	+
chr5	50466398	50524601	.	0	+
chr5	50662848	50713951	.	0	+
chr5	50727398	50789451	.	0	+
chr5	50842298	50880001	.	0	+
chr5	51176398	51216651	.	0	+
chr5	51254698	51309051	.	0	+
chr5	51521948	51579251	.	0	+
chr5	51601198	51661451	.	0	+
chr5	51846198	51935801	.	0	+
chr5	52131998	52211651	.	0	+
chr5	55564798	55619401	.	0	+
chr5	55748498	55821801	.	0	+
chr5	56106748	56152901	.	0	+
chr5	58352798	58470001	.	0	+
chr5	58756048	58825001	.	0	+
chr5	58873648	58902751	.	0	+
chr5	60314348	60332601	.	0	+
chr5	66287548	66420501	.	0	+
chr5	66445198	66543051	.	0	+
chr5	66645298	66678501	.	0	+
chr5	67533498	67570551	.	0	+
chr5	67825148	67858551	.	0	+
chr5	67938948	67980951	.	0	+
chr5	68001948	68054401	.	0	+
chr5	68157748	68211501	.	0	+
chr5	68317948	68344101	.	0	+
chr5	71981898	72008551	.	0	+
chr5	72884998	72951901	.	0	+
chr5	72967798	73092651	.	0	+
chr5	73321648	73392101	.	0	+
chr5	73576648	73639801	.	0	+
chr5	73670848	73856601	.	0	+
chr5	73906998	73956451	.	0	+
chr5	74948398	74991701	.	0	+
chr5	75381803	75448151	.	0	+
chr5	75464598	75507101	.	0	+
chr5	77828948	77942147	.	0	+
chr5	78089748	78109051	.	0	+
chr5	78182048	78224001	.	0	+
chr5	79462048	79501901	.	0	+
chr5	80461648	80492001	.	0	+
chr5	81120298	81155201	.	0	+
chr5	81660448	81695301	.	0	+
chr5	90251098	90281701	.	0	+
chr5	92409098	92461101	.	0	+
chr5	92913698	92959401	.	0	+
chr5	93246048	93297351	.	0	+
chr5	93697348	93751951	.	0	+
chr5	93766498	93863551	.	0	+
chr5	95384248	95427001	.	0	+
chr5	95578148	95635651	.	0	+
chr5	95650898	95680301	.	0	+
chr5	96267998	96306101	.	0	+
chr5	102762398	102823201	.	0	+
chr5	106722598	107010201	.	0	+
chr5	107263648	107339451	.	0	+
chr5	110554898	110591251	.	0	+
chr5	110607848	110851451	.	0	+
chr5	111003448	111034451	.	0	+
chr5	112481998	112575751	.	0	+
chr5	112648248	112714701	.	0	+
chr5	115825898	115872801	.	0	+
chr5	119483648	119502651	.	0	+
chr5	122771698	122797901	.	0	+
chr5	123934698	124015801	.	0	+
chr5	124040448	124110151	.	0	+
chr5	124193498	124257051	.	0	+
chr5	124339698	124402301	.	0	+
chr5	124511498	124573951	.	0	+
chr5	124591448	124775701	.	0	+
chr5	124797298	124836151	.	0	+
chr5	124859198	124913801	.	0	+
chr5	125305548	125399751	.	0	+
chr5	128775748	128823801	.	0	+
chr5	133200348	133273151	.	0	+
chr5	137558948	137581701	.	0	+
chr5	138278198	138321801	.	0	+
chr5	139010298	139146001	.	0	+
chr5	140348850	140385001	.	0	+
chr5	140873948	140915651	.	0	+
chr5	141071798	141236101	.	0	+
chr5	141255248	141265051	.	0	+
chr5	141531648	141569551	.	0	+
chr5	141657498	141708851	.	0	+
chr5	141733498	141821501	.	0	+
chr5	141846098	141932001	.	0	+
chr5	142147248	142288251	.	0	+
chr5	143566548	143590851	.	0	+
chr5	143729048	143763701	.	0	+
chr5	145984848	146055951	.	0	+
chr5	146789498	146899351	.	0	+
chr5	148761337	148825851	.	0	+
chr5	149507598	149543842	.	0	+
chr5	149940848	150054051	.	0	+
chr5	153143798	153163701	.	0	+
chr5	153846848	153929551	.	0	+
chr5	153947498	153998901	.	0	+
chr5	154118848	154137151	.	0	+
chr5	158335048	158490801	.	0	+
chr5	162990998	163133301	.	0	+
chr5	163913798	163967551	.	0	+
chr5	163986248	164013301	.	0	+
chr5	164037048	164101151	.	0	+
chr5	167574548	167623401	.	0	+
chr5	168133898	168473701	.	0	+
chr5	168508148	168612501	.	0	+
chr5	170507598	170540151	.	0	+
chr5	170556198	170637801	.	0	+
chr5	170724998	170769851	.	0	+
chr5	171960698	172002101	.	0	+
chr5	173046165	173212001	.	0	+
chr5	173282448	173353851	.	0	+
chr5	173475222	173533351	.	0	+
chr5	173571498	173685551	.	0	+
chr5	173710448	173767301	.	0	+
chr5	173785048	173854201	.	0	+
chr5	173908148	174008851	.	0	+
chr5	175226108	175271351	.	0	+
chr5	176146548	176173801	.	0	+
chr5	176211348	176313451	.	0	+
chr5	177758098	177799401	.	0	+
chr5	178688048	178723251	.	0	+
chr5	180634676	180685151	.	0	+
chr1	2391548	2415251	.	0	+
chr1	5507698	5553651	.	0	+
chr1	6094048	6122051	.	0	+
chr1	6554498	6577568	.	0	+
chr1	7512548	7572051	.	0	+
chr1	7583898	7742651	.	0	+
chr1	8758448	8789301	.	0	+
chr1	10723248	10747351	.	0	+
chr1	10945498	10985451	.	0	+
chr1	10999348	11032501	.	0	+
chr1	11606548	11639851	.	0	+
chr1	12519948	12541801	.	0	+
chr1	14575798	14596051	.	0	+
chr1	14911748	14928101	.	0	+
chr1	15454998	15483451	.	0	+
chr1	16159048	16179301	.	0	+
chr1	17214698	17266451	.	0	+
chr1	17902448	17932701	.	0	+
chr1	18459698	18487901	.	0	+
chr1	18505798	18532251	.	0	+
chr1	19088548	19123551	.	0	+
chr1	20799198	20821151	.	0	+
chr1	21579098	21669533	.	0	+
chr1	22641498	22698251	.	0	+
chr1	22712648	22742001	.	0	+
chr1	23850948	23929651	.	0	+
chr1	25053398	25165001	.	0	+
chr1	25759886	25813601	.	0	+
chr1	27013448	27026051	.	0	+
chr1	29128148	29197751	.	0	+
chr1	29752748	29810101	.	0	+
chr1	32092298	32117151	.	0	+
chr1	32218898	32256851	.	0	+
chr1	33585448	33627551	.	0	+
chr1	33803598	33935730	.	0	+
chr1	36617566	36628751	.	0	+
chr1	37229898	37250051	.	0	+
chr1	37311298	37337601	.	0	+
chr1	37720848	37742001	.	0	+
chr1	40082798	40128301	.	0	+
chr1	41823098	41881401	.	0	+
chr1	43427898	43475201	.	0	+
chr1	48337098	48395301	.	0	+
chr1	49380498	49390701	.	0	+
chr1	49508498	49522251	.	0	+
chr1	50545648	50675751	.	0	+
chr1	50697198	50815301	.	0	+
chr1	51438140	51452751	.	0	+
chr1	54691348	54722501	.	0	+
chr1	54737948	54805401	.	0	+
chr1	54922098	54965901	.	0	+
chr1	55005598	55049451	.	0	+
chr1	56783348	56799051	.	0	+
chr1	56826048	56847151	.	0	+
chr1	58284798	58306451	.	0	+
chr1	59339298	59370051	.	0	+
chr1	61313198	61441451	.	0	+
chr1	64242188	64401501	.	0	+
chr1	64502498	64607051	.	0	+
chr1	64633098	64663751	.	0	+
chr1	66444948	66478251	.	0	+
chr1	66625398	66771251	.	0	+
chr1	66800291	66849551	.	0	+
chr1	66904648	66922801	.	0	+
chr1	66934548	66973751	.	0	+
chr1	66996898	67051401	.	0	+
chr1	74969448	75015951	.	0	+
chr1	75053698	75091701	.	0	+
chr1	76496848	76552301	.	0	+
chr1	81682248	81708001	.	0	+
chr1	81768948	81816001	.	0	+
chr1	81847048	81904251	.	0	+
chr1	82261848	82279751	.	0	+
chr1	84155348	84192251	.	0	+
chr1	84206248	84281701	.	0	+
chr1	85037048	85098202	.	0	+
chr1	90009698	90065051	.	0	+
chr1	90155248	90187401	.	0	+
chr1	94060023	94097751	.	0	+
chr1	94117648	94239251	.	0	+
chr1	95003798	95021201	.	0	+
chr1	95400198	95469251	.	0	+
chr1	95771798	95793801	.	0	+
chr1	95818248	95948251	.	0	+
chr1	95964298	96018901	.	0	+
chr1	96067898	96162801	.	0	+
chr1	96322198	96375451	.	0	+
chr1	96443448	96477551	.	0	+
chr1	97427398	97473501	.	0	+
chr1	97583298	97641551	.	0	+
chr1	98492298	98599401	.	0	+
chr1	98628048	98694001	.	0	+
chr1	98706898	98877051	.	0	+
chr1	98913098	98944501	.	0	+
chr1	99721348	99759251	.	0	+
chr1	99792098	99877201	.	0	+
chr1	110590398	110608801	.	0	+
chr1	110630398	110660451	.	0	+
chr1	110707098	110740501	.	0	+
chr1	113929998	113958151	.	0	+
chr1	114048948	114089401	.	0	+
chr1	117389998	117424901	.	0	+
chr1	149852448	149863901	.	0	+
chr1	151670648	151708051	.	0	+
chr1	154939698	154953268	.	0	+
chr1	154971298	154990501	.	0	+
chr1	156054288	156100201	.	0	+
chr1	156457248	156479501	.	0	+
chr1	156715748	156744601	.	0	+
chr1	156844398	156885251	.	0	+
chr1	162812398	162917901	.	0	+
chr1	163060298	163187201	.	0	+
chr1	163404098	163414701	.	0	+
chr1	164654498	164757801	.	0	+
chr1	165987648	166155851	.	0	+
chr1	166234598	166291301	.	0	+
chr1	167090298	167137101	.	0	+
chr1	168652848	168701401	.	0	+
chr1	169071948	169080451	.	0	+
chr1	172455398	172483401	.	0	+
chr1	172811748	172864051	.	0	+
chr1	172895048	172922401	.	0	+
chr1	173966698	173993101	.	0	+
chr1	176016548	176042651	.	0	+
chr1	178985848	179016951	.	0	+
chr1	179695498	179787001	.	0	+
chr1	180531598	180609601	.	0	+
chr1	181064648	181105701	.	0	+
chr1	182558607	182614101	.	0	+
chr1	182645298	182678151	.	0	+
chr1	183773548	183834201	.	0	+
chr1	184411298	184488801	.	0	+
chr1	187806698	187898501	.	0	+
chr1	197624848	197664851	.	0	+
chr1	198894998	198907051	.	0	+
chr1	201503848	201563801	.	0	+
chr1	202514098	202570201	.	0	+
chr1	203242348	203270451	.	0	+
chr1	203475748	203529451	.	0	+
chr1	204227248	204333051	.	0	+
chr1	204383443	204437251	.	0	+
chr1	204535298	204554801	.	0	+
chr1	204589148	204631251	.	0	+
chr1	204775798	204806801	.	0	+
chr1	205312148	205345901	.	0	+
chr1	206231398	206292601	.	0	+
chr1	206975098	206999720	.	0	+
chr1	208164648	208195251	.	0	+
chr1	208226748	208448751	.	0	+
chr1	208560148	208735401	.	0	+
chr1	208800448	208858301	.	0	+
chr1	208890698	208941101	.	0	+
chr1	209231848	209281501	.	0	+
chr1	209376448	209398401	.	0	+
chr1	210669548	210763051	.	0	+
chr1	210794398	210846501	.	0	+
chr1	210864498	210943051	.	0	+
chr1	211050198	211093401	.	0	+
chr1	212730448	212786701	.	0	+
chr1	214150248	214225351	.	0	+
chr1	214279198	214340601	.	0	+
chr1	216670948	216801401	.	0	+
chr1	219690598	219763751	.	0	+
chr1	219913498	219986401	.	0	+
chr1	221864398	221892251	.	0	+
chr1	226296748	226310551	.	0	+
chr1	226867298	226897151	.	0	+
chr1	228633098	228653801	.	0	+
chr1	228998598	229050051	.	0	+
chr1	230205454	230314101	.	0	+
chr1	232053648	232078401	.	0	+
chr1	233059498	233124751	.	0	+
chr1	234630798	234710051	.	0	+
chr1	234719548	234760851	.	0	+
chr1	234808048	234908751	.	0	+
chr1	235089348	235148751	.	0	+
chr1	235708348	235721101	.	0	+
chr1	239572648	239607451	.	0	+
chr1	239924048	240063901	.	0	+
chr1	240617748	240673151	.	0	+
chr1	240738748	240820801	.	0	+
chr1	240850098	240884401	.	0	+
chr1	242563848	242643551	.	0	+
chr1	243507948	243666351	.	0	+
chr1	244102448	244145051	.	0	+
chr1	244200548	244227501	.	0	+
chr1	245320785	245386601	.	0	+
chr1	245712598	245785851	.	0	+
chr1	245933448	245978601	.	0	+
chr1	249150398	249178551	.	0	+
chr22	19947148	20001601	.	0	+
chr22	23841798	23909301	.	0	+
chr22	24163848	24192151	.	0	+
chr22	24773748	24852701	.	0	+
chr22	25798898	25817901	.	0	+
chr22	25858398	25911651	.	0	+
chr22	25928548	25979701	.	0	+
chr22	25996848	26184801	.	0	+
chr22	26303598	26339951	.	0	+
chr22	26446098	26463501	.	0	+
chr22	27040998	27070501	.	0	+
chr22	27152798	27209751	.	0	+
chr22	28410048	28450351	.	0	+
chr22	28488948	28522401	.	0	+
chr22	33255198	33281501	.	0	+
chr22	33294598	33322201	.	0	+
chr22	33345198	33388901	.	0	+
chr22	36277948	36437351	.	0	+
chr22	41042548	41156701	.	0	+
chr22	42699498	42809451	.	0	+
chr22	43618098	43694551	.	0	+
chr22	46391648	46411651	.	0	+
chr22	46452523	46512901	.	0	+
chr22	46957148	47032051	.	0	+
chr22	48974616	49073201	.	0	+
chr22	49457898	49483951	.	0	+
chr22	49531298	49553401	.	0	+
chr22	50327198	50364801	.	0	+
chr15	27291648	27381551	.	0	+
chr15	27463548	27530801	.	0	+
chr15	29130248	29159351	.	0	+
chr15	31555648	31598851	.	0	+
chr15	31621581	31696651	.	0	+
chr15	32325189	32445301	.	0	+
chr15	33416948	33537401	.	0	+
chr15	34879548	34914001	.	0	+
chr15	35049188	35067201	.	0	+
chr15	35090598	35112901	.	0	+
chr15	36131248	36182601	.	0	+
chr15	37366448	37427751	.	0	+
chr15	37495898	37554601	.	0	+
chr15	37684398	37691751	.	0	+
chr15	38161598	38177201	.	0	+
chr15	39164198	39189651	.	0	+
chr15	40182798	40210592	.	0	+
chr15	40335048	40395786	.	0	+
chr15	43013948	43051701	.	0	+
chr15	45260448	45301451	.	0	+
chr15	45440798	45490872	.	0	+
chr15	46523448	46574351	.	0	+
chr15	47848448	47920151	.	0	+
chr15	47933198	48052251	.	0	+
chr15	48309948	48404851	.	0	+
chr15	48462198	48487001	.	0	+
chr15	51997048	52027819	.	0	+
chr15	57426748	57555901	.	0	+
chr15	60642498	60687684	.	0	+
chr15	61465898	61503851	.	0	+
chr15	62375648	62416651	.	0	+
chr15	62671148	62951451	.	0	+
chr15	62964348	63108751	.	0	+
chr15	63204748	63243751	.	0	+
chr15	63331648	63403551	.	0	+
chr15	63758348	63848551	.	0	+
chr15	65587748	65641851	.	0	+
chr15	68562948	68599551	.	0	+
chr15	68874098	68936101	.	0	+
chr15	70443448	70514051	.	0	+
chr15	70535848	70685651	.	0	+
chr15	74413048	74642301	.	0	+
chr15	74860698	74903651	.	0	+
chr15	75241998	75271251	.	0	+
chr15	77887348	77915551	.	0	+
chr15	78879698	79006551	.	0	+
chr15	79458298	79482801	.	0	+
chr15	86003198	86088751	.	0	+
chr15	86703748	86758301	.	0	+
chr15	88717648	88764251	.	0	+
chr15	89105998	89148836	.	0	+
chr15	89626848	89658501	.	0	+
chr15	90686198	90736501	.	0	+
chr15	92455948	92500051	.	0	+
chr15	92927948	92977201	.	0	+
chr15	93155198	93196530	.	0	+
chr15	93350848	93377701	.	0	+
chr15	99261148	99344701	.	0	+
chr15	101202048	101224351	.	0	+
chr15	101299298	101328001	.	0	+
chr7	1752548	1783401	.	0	+
chr7	1881998	1906601	.	0	+
chr7	2505148	2570751	.	0	+
chr7	2652548	2686501	.	0	+
chr7	5450898	5469751	.	0	+
chr7	5594298	5621101	.	0	+
chr7	5659898	5711151	.	0	+
chr7	5726398	5740651	.	0	+
chr7	7622548	7669151	.	0	+
chr7	8229748	8336701	.	0	+
chr7	11741198	11852651	.	0	+
chr7	13978248	14023638	.	0	+
chr7	16960698	17005601	.	0	+
chr7	18460998	18593651	.	0	+
chr7	18719648	18748301	.	0	+
chr7	18841548	18895901	.	0	+
chr7	19128048	19161801	.	0	+
chr7	19180698	19189251	.	0	+
chr7	20533948	20585251	.	0	+
chr7	22165498	22194501	.	0	+
chr7	22333398	22452251	.	0	+
chr7	23502698	23518851	.	0	+
chr7	24237948	24270201	.	0	+
chr7	24321098	24401451	.	0	+
chr7	25378948	25401951	.	0	+
chr7	25601348	25634851	.	0	+
chr7	25653548	25718001	.	0	+
chr7	25883748	25911101	.	0	+
chr7	26411898	26459201	.	0	+
chr7	28098398	28137601	.	0	+
chr7	28961048	29059701	.	0	+
chr7	29114748	29164101	.	0	+
chr7	36890248	36947051	.	0	+
chr7	37359598	37427801	.	0	+
chr7	40562948	40612751	.	0	+
chr7	40643398	40687001	.	0	+
chr7	47747398	47826951	.	0	+
chr7	50529148	50648451	.	0	+
chr7	54604998	54615001	.	0	+
chr7	55089223	55212301	.	0	+
chr7	55244798	55289851	.	0	+
chr7	65465148	65517601	.	0	+
chr7	65582303	65635951	.	0	+
chr7	69061148	69125401	.	0	+
chr7	69198948	69359201	.	0	+
chr7	71999998	72041051	.	0	+
chr7	73916398	73932651	.	0	+
chr7	75795398	75856101	.	0	+
chr7	75910148	75949051	.	0	+
chr7	75969998	76023301	.	0	+
chr7	81291398	81346951	.	0	+
chr7	81942048	82019751	.	0	+
chr7	82042198	82080351	.	0	+
chr7	84266348	84318451	.	0	+
chr7	87663098	87679751	.	0	+
chr7	92380298	92470951	.	0	+
chr7	93532248	93623701	.	0	+
chr7	93852248	93945701	.	0	+
chr7	96118498	96177801	.	0	+
chr7	100802598	100826401	.	0	+
chr7	104260448	104295051	.	0	+
chr7	106665848	106744401	.	0	+
chr7	107003498	107062801	.	0	+
chr7	107093948	107126251	.	0	+
chr7	107874398	108010351	.	0	+
chr7	108042148	108103551	.	0	+
chr7	110057398	110087051	.	0	+
chr7	110733560	110753651	.	0	+
chr7	111764748	111828451	.	0	+
chr7	120621548	120632851	.	0	+
chr7	121077548	121126451	.	0	+
chr7	123685398	123743951	.	0	+
chr7	127694898	127737851	.	0	+
chr7	127986948	128030451	.	0	+
chr7	129995698	130015701	.	0	+
chr7	131939898	132125701	.	0	+
chr7	132139598	132195101	.	0	+
chr7	132801748	132836951	.	0	+
chr7	132977298	133002601	.	0	+
chr7	133204798	133272951	.	0	+
chr7	133329548	133574151	.	0	+
chr7	133604798	133710551	.	0	+
chr7	136341398	136404351	.	0	+
chr7	136951698	137026045	.	0	+
chr7	142104348	142164201	.	0	+
chr7	143183398	143218601	.	0	+
chr7	146522098	146543851	.	0	+
chr7	148302198	148326051	.	0	+
chr7	150475848	150518051	.	0	+
chr7	150627898	150685642	.	0	+
chr7	154237848	154268351	.	0	+
chr7	154375798	154447701	.	0	+
chr7	154460498	154589801	.	0	+
chr7	156569248	156591701	.	0	+
chr2	564648	636951	.	0	+
chr2	1687048	1742201	.	0	+
chr2	2325502	2338701	.	0	+
chr2	2892948	2945501	.	0	+
chr2	3098648	3141701	.	0	+
chr2	3282798	3318701	.	0	+
chr2	5635398	5681901	.	0	+
chr2	5829298	5838801	.	0	+
chr2	6114498	6165701	.	0	+
chr2	6208698	6225151	.	0	+
chr2	6645148	6668251	.	0	+
chr2	6862448	6896301	.	0	+
chr2	7122948	7159601	.	0	+
chr2	7192548	7216451	.	0	+
chr2	8815848	8826301	.	0	+
chr2	9369548	9392651	.	0	+
chr2	11878498	11919751	.	0	+
chr2	12279948	12362301	.	0	+
chr2	12374848	12428901	.	0	+
chr2	12490898	12597251	.	0	+
chr2	12618698	12783851	.	0	+
chr2	12803448	12896251	.	0	+
chr2	13067848	13122801	.	0	+
chr2	13139598	13169651	.	0	+
chr2	13664198	13682101	.	0	+
chr2	16177798	16213351	.	0	+
chr2	16355898	16406351	.	0	+
chr2	21480548	21513051	.	0	+
chr2	25472098	25558851	.	0	+
chr2	26854548	26877551	.	0	+
chr2	26897698	26925101	.	0	+
chr2	27928748	27997751	.	0	+
chr2	29420098	29561351	.	0	+
chr2	29697848	29884151	.	0	+
chr2	37749248	37917351	.	0	+
chr2	37992798	38037451	.	0	+
chr2	38063298	38118051	.	0	+
chr2	42097098	42114651	.	0	+
chr2	42149598	42194101	.	0	+
chr2	42290948	42428051	.	0	+
chr2	42594348	42611201	.	0	+
chr2	43445248	43588901	.	0	+
chr2	43602048	43690201	.	0	+
chr2	44166398	44175801	.	0	+
chr2	44865148	44947151	.	0	+
chr2	44970798	45006801	.	0	+
chr2	45160898	45183601	.	0	+
chr2	45961148	46088901	.	0	+
chr2	46102198	46193901	.	0	+
chr2	46527039	46605051	.	0	+
chr2	47210298	47325751	.	0	+
chr2	47389748	47512551	.	0	+
chr2	47530198	47574101	.	0	+
chr2	50293798	50372951	.	0	+
chr2	54758857	54819001	.	0	+
chr2	54973248	55042901	.	0	+
chr2	55320698	55395651	.	0	+
chr2	62514448	62571051	.	0	+
chr2	65555248	65616501	.	0	+
chr2	65657048	65666151	.	0	+
chr2	66652098	66691701	.	0	+
chr2	66734448	66814251	.	0	+
chr2	66913548	66932701	.	0	+
chr2	67207798	67237201	.	0	+
chr2	67537398	67556801	.	0	+
chr2	67592698	67640101	.	0	+
chr2	67671698	67707401	.	0	+
chr2	67912348	67945451	.	0	+
chr2	68257898	68277301	.	0	+
chr2	70331148	70371151	.	0	+
chr2	74724948	74750401	.	0	+
chr2	74941898	74977501	.	0	+
chr2	75042098	75103451	.	0	+
chr2	76889998	76923651	.	0	+
chr2	79929298	80089901	.	0	+
chr2	80162648	80188551	.	0	+
chr2	80206898	80319801	.	0	+
chr2	85472398	85488101	.	0	+
chr2	85644898	85674751	.	0	+
chr2	85730148	85763786	.	0	+
chr2	85943148	86026501	.	0	+
chr2	88883048	88938501	.	0	+
chr2	91759348	91779651	.	0	+
chr2	96801548	96821351	.	0	+
chr2	100251998	100288701	.	0	+
chr2	100794348	100825201	.	0	+
chr2	100878848	100936694	.	0	+
chr2	102368848	102448501	.	0	+
chr2	103556398	103594151	.	0	+
chr2	105016998	105048303	.	0	+
chr2	105251998	105324401	.	0	+
chr2	108670648	108696801	.	0	+
chr2	108719798	108811201	.	0	+
chr2	118359048	118481851	.	0	+
chr2	120844398	120904101	.	0	+
chr2	127821548	127902051	.	0	+
chr2	128110798	128166901	.	0	+
chr2	129152398	129209751	.	0	+
chr2	131483898	131508501	.	0	+
chr2	134876048	134893451	.	0	+
chr2	135056548	135134751	.	0	+
chr2	135248748	135286001	.	0	+
chr2	136813548	136833601	.	0	+
chr2	137613748	137691551	.	0	+
chr2	144436748	144453251	.	0	+
chr2	145183748	145229201	.	0	+
chr2	145252098	145283051	.	0	+
chr2	151726648	151745201	.	0	+
chr2	151829698	151865951	.	0	+
chr2	159810698	159828551	.	0	+
chr2	159956848	159994551	.	0	+
chr2	160467598	160477051	.	0	+
chr2	161169448	161304651	.	0	+
chr2	161318398	161370701	.	0	+
chr2	164548998	164597151	.	0	+
chr2	167195098	167229996	.	0	+
chr2	170994748	171095151	.	0	+
chr2	171153898	171220251	.	0	+
chr2	173149648	173350051	.	0	+
chr2	173668798	173798751	.	0	+
chr2	175388398	175412551	.	0	+
chr2	175688398	175780851	.	0	+
chr2	175828048	175876751	.	0	+
chr2	176259948	176308601	.	0	+
chr2	176989911	177006451	.	0	+
chr2	177401648	177455951	.	0	+
chr2	177496998	177514701	.	0	+
chr2	188708348	188747801	.	0	+
chr2	189154148	189194601	.	0	+
chr2	189330448	189393251	.	0	+
chr2	191275579	191336251	.	0	+
chr2	192112752	192212001	.	0	+
chr2	192320048	192367101	.	0	+
chr2	197914848	198083301	.	0	+
chr2	198107748	198147101	.	0	+
chr2	202479298	202517801	.	0	+
chr2	202830998	202888751	.	0	+
chr2	204998098	205064101	.	0	+
chr2	205724448	205770601	.	0	+
chr2	205913748	205955351	.	0	+
chr2	206395998	206457051	.	0	+
chr2	206475648	206625951	.	0	+
chr2	207844348	207878651	.	0	+
chr2	207899498	208236101	.	0	+
chr2	208251098	208346851	.	0	+
chr2	208769048	208804701	.	0	+
chr2	210434098	210469101	.	0	+
chr2	217050798	217085001	.	0	+
chr2	217172298	217214251	.	0	+
chr2	217555698	217567701	.	0	+
chr2	218860298	218883451	.	0	+
chr2	219818948	219863929	.	0	+
chr2	220293998	220341951	.	0	+
chr2	220359548	220394951	.	0	+
chr2	223182198	223229351	.	0	+
chr2	224306898	224511101	.	0	+
chr2	226183698	226226351	.	0	+
chr2	226254348	226303901	.	0	+
chr2	228310398	228332251	.	0	+
chr2	229880798	230006551	.	0	+
chr2	231725648	231751551	.	0	+
chr2	232024198	232066751	.	0	+
chr2	232206748	232277551	.	0	+
chr2	232447298	232479651	.	0	+
chr2	235238748	235275801	.	0	+
chr2	235902548	235942201	.	0	+
chr2	236120098	236142951	.	0	+
chr2	236538848	236594451	.	0	+
chr2	238581648	238646101	.	0	+
chr2	238770685	238811751	.	0	+
chr2	240146548	240287701	.	0	+
chr4	7864448	7938001	.	0	+
chr4	8704298	8731251	.	0	+
chr4	9997698	10017401	.	0	+
chr4	15006796	15024251	.	0	+
chr4	17474048	17511356	.	0	+
chr4	21534048	21619601	.	0	+
chr4	21724798	21771401	.	0	+
chr4	26218498	26241051	.	0	+
chr4	30768698	30863901	.	0	+
chr4	38381598	38399401	.	0	+
chr4	38926198	38950701	.	0	+
chr4	41320848	41485501	.	0	+
chr4	41687148	41893601	.	0	+
chr4	42303948	42315451	.	0	+
chr4	42634348	42681451	.	0	+
chr4	48448098	48489807	.	0	+
chr4	53847848	53943201	.	0	+
chr4	56914248	56929801	.	0	+
chr4	56971498	57017401	.	0	+
chr4	57098998	57132701	.	0	+
chr4	73223348	73334551	.	0	+
chr4	74438848	74465701	.	0	+
chr4	87919048	88032101	.	0	+
chr4	95254448	95341801	.	0	+
chr4	95481348	95655001	.	0	+
chr4	95673898	95709551	.	0	+
chr4	96006048	96115901	.	0	+
chr4	96225898	96244701	.	0	+
chr4	96322448	96398851	.	0	+
chr4	96413548	96482501	.	0	+
chr4	108162298	108326051	.	0	+
chr4	108359498	108396801	.	0	+
chr4	113430498	113467751	.	0	+
chr4	113760248	113954401	.	0	+
chr4	113967648	114018151	.	0	+
chr4	119202843	119279051	.	0	+
chr4	119661848	119910901	.	0	+
chr4	121602498	121647951	.	0	+
chr4	140634198	141039251	.	0	+
chr4	141054898	141087701	.	0	+
chr4	141154948	141194851	.	0	+
chr4	141779198	141869051	.	0	+
chr4	141923398	141969501	.	0	+
chr4	146399098	146480201	.	0	+
chr4	147214148	147258451	.	0	+
chr4	147355798	147397251	.	0	+
chr4	147932598	148018701	.	0	+
chr4	150851198	150875851	.	0	+
chr4	151218598	151382301	.	0	+
chr4	151489098	151527301	.	0	+
chr4	151598948	151631601	.	0	+
chr4	152438898	152466301	.	0	+
chr4	169913948	169974651	.	0	+
chr4	173311798	173335601	.	0	+
chr4	174399398	174495151	.	0	+
chr4	174645998	174806451	.	0	+
chr4	174819848	174881751	.	0	+
chr4	174900248	175210351	.	0	+
chr4	183068167	183114001	.	0	+
chr4	183478998	183526501	.	0	+
chr4	189928448	189946451	.	0	+
chr17	182448	240801	.	0	+
chr17	491598	525651	.	0	+
chr17	973848	1000151	.	0	+
chr17	1970198	1989601	.	0	+
chr17	2283098	2310151	.	0	+
chr17	2785748	2844101	.	0	+
chr17	2855298	2909601	.	0	+
chr17	7106248	7118427	.	0	+
chr17	7736598	7748801	.	0	+
chr17	10640248	10748951	.	0	+
chr17	13301898	13334051	.	0	+
chr17	15180848	15210001	.	0	+
chr17	16310048	16338251	.	0	+
chr17	17565098	17601401	.	0	+
chr17	17626248	17656551	.	0	+
chr17	17669198	17697501	.	0	+
chr17	17710748	17864101	.	0	+
chr17	17893548	17936851	.	0	+
chr17	18758448	18768501	.	0	+
chr17	19143398	19176451	.	0	+
chr17	19273198	19318751	.	0	+
chr17	21245748	21273501	.	0	+
chr17	27364648	27439051	.	0	+
chr17	28008798	28113551	.	0	+
chr17	32923848	33015251	.	0	+
chr17	34090848	34142851	.	0	+
chr17	35061798	35110901	.	0	+
chr17	35451498	35505151	.	0	+
chr17	38439948	38515351	.	0	+
chr17	38606048	38647801	.	0	+
chr17	38688898	38716951	.	0	+
chr17	39677769	39705901	.	0	+
chr17	42050498	42102851	.	0	+
chr17	43053098	43112051	.	0	+
chr17	46055648	46104601	.	0	+
chr17	47066898	47093001	.	0	+
chr17	48282048	48290601	.	0	+
chr17	48966648	49053501	.	0	+
chr17	51209998	51227451	.	0	+
chr17	53468348	53577101	.	0	+
chr17	53685048	53813101	.	0	+
chr17	55426098	55458301	.	0	+
chr17	55473298	55786301	.	0	+
chr17	55801598	55862651	.	0	+
chr17	57442448	57513001	.	0	+
chr17	59199498	59352301	.	0	+
chr17	59429548	59494651	.	0	+
chr17	59528948	59566201	.	0	+
chr17	60213048	60265901	.	0	+
chr17	60855998	60905951	.	0	+
chr17	61476448	61558351	.	0	+
chr17	63154248	63194901	.	0	+
chr17	64301424	64465101	.	0	+
chr17	64939848	64993051	.	0	+
chr17	70331598	70385751	.	0	+
chr17	70401148	70436651	.	0	+
chr17	70750848	70792951	.	0	+
chr17	70825798	70903301	.	0	+
chr17	70923898	71086352	.	0	+
chr17	71293998	71321201	.	0	+
chr17	71332398	71366001	.	0	+
chr17	71447398	71507851	.	0	+
chr17	74519048	74562751	.	0	+
chr17	74655248	74698551	.	0	+
chr17	75346048	75396551	.	0	+
chr17	75415548	75449351	.	0	+
chr17	75860048	75877668	.	0	+
chr17	76248848	76267351	.	0	+
chr17	76699498	76738501	.	0	+
chr17	77762948	77788451	.	0	+
chr17	79013648	79071901	.	0	+
chr17	79276348	79320951	.	0	+
chr17	79360248	79405751	.	0	+
chr17	80240098	80262451	.	0	+
chr16	1457748	1488751	.	0	+
chr16	2072848	2090851	.	0	+
chr16	4343148	4379451	.	0	+
chr16	4418298	4452751	.	0	+
chr16	5510498	5584251	.	0	+
chr16	5640448	5687201	.	0	+
chr16	5874148	5956201	.	0	+
chr16	8797798	8820051	.	0	+
chr16	8897948	8926301	.	0	+
chr16	12845248	12866601	.	0	+
chr16	16629748	16657201	.	0	+
chr16	17446198	17500701	.	0	+
chr16	17683498	17703851	.	0	+
chr16	17812098	17965301	.	0	+
chr16	18058898	18108401	.	0	+
chr16	22965198	22984751	.	0	+
chr16	24679848	24705201	.	0	+
chr16	29140648	29221001	.	0	+
chr16	30369181	30412701	.	0	+
chr16	34725298	34761601	.	0	+
chr16	49615198	49656351	.	0	+
chr16	49672098	49701251	.	0	+
chr16	49841598	49901401	.	0	+
chr16	51952498	52020001	.	0	+
chr16	53091443	53137851	.	0	+
chr16	55382298	55408751	.	0	+
chr16	55648148	55703081	.	0	+
chr16	57200298	57234751	.	0	+
chr16	57504598	57567701	.	0	+
chr16	58054248	58082151	.	0	+
chr16	58125498	58160751	.	0	+
chr16	58442148	58490951	.	0	+
chr16	58866498	58905551	.	0	+
chr16	64461698	64528101	.	0	+
chr16	67045348	67074001	.	0	+
chr16	70413098	70479001	.	0	+
chr16	72223048	72260751	.	0	+
chr16	72839998	72894701	.	0	+
chr16	73023448	73106301	.	0	+
chr16	73199248	73225801	.	0	+
chr16	73775148	73928501	.	0	+
chr16	78211548	78231851	.	0	+
chr16	81513448	81587901	.	0	+
chr16	81658698	81689801	.	0	+
chr16	85177598	85525201	.	0	+
chr16	85545348	85687751	.	0	+
chr16	87384498	87406101	.	0	+
chr16	87489898	87533101	.	0	+
chr16	87838598	87868851	.	0	+
chr16	87886598	87915501	.	0	+
chr16	87931298	88000701	.	0	+
chr16	88153298	88180301	.	0	+
chr16	88501198	88594751	.	0	+
chr10	1305748	1340751	.	0	+
chr10	3842848	3896501	.	0	+
chr10	8076748	8178751	.	0	+
chr10	8215048	8241851	.	0	+
chr10	8266548	8302701	.	0	+
chr10	8308198	8375751	.	0	+
chr10	8669848	8694501	.	0	+
chr10	9248998	9345101	.	0	+
chr10	14687198	14717451	.	0	+
chr10	21223698	21253001	.	0	+
chr10	21789698	21820599	.	0	+
chr10	22904398	22985151	.	0	+
chr10	25780948	25813451	.	0	+
chr10	27611198	27649451	.	0	+
chr10	29527498	29568301	.	0	+
chr10	29975998	30030501	.	0	+
chr10	31864498	31910601	.	0	+
chr10	32035048	32064951	.	0	+
chr10	33498598	33580951	.	0	+
chr10	33612348	33627601	.	0	+
chr10	37264148	37326951	.	0	+
chr10	43361648	43388851	.	0	+
chr10	43418598	43593301	.	0	+
chr10	44349648	44364251	.	0	+
chr10	49752848	49808801	.	0	+
chr10	50801798	50845901	.	0	+
chr10	54066498	54080501	.	0	+
chr10	54297998	54443851	.	0	+
chr10	60384548	60433301	.	0	+
chr10	60701498	60755051	.	0	+
chr10	60823298	60891701	.	0	+
chr10	62701298	62751401	.	0	+
chr10	63796098	63843451	.	0	+
chr10	65373748	65443651	.	0	+
chr10	65457348	65486001	.	0	+
chr10	65502998	65611301	.	0	+
chr10	72438798	72466001	.	0	+
chr10	72791348	72813651	.	0	+
chr10	72950598	73044851	.	0	+
chr10	73593148	73652051	.	0	+
chr10	74056898	74096901	.	0	+
chr10	76174448	76221551	.	0	+
chr10	76343298	76353101	.	0	+
chr10	77772448	77797301	.	0	+
chr10	77862198	77877001	.	0	+
chr10	78187898	78219351	.	0	+
chr10	78618298	78746351	.	0	+
chr10	78865648	78925551	.	0	+
chr10	79146548	79190401	.	0	+
chr10	79629848	79658751	.	0	+
chr10	80011048	80080951	.	0	+
chr10	80166298	80237601	.	0	+
chr10	80484098	80548351	.	0	+
chr10	80755698	80789101	.	0	+
chr10	80831290	81048701	.	0	+
chr10	84368198	84452601	.	0	+
chr10	87992748	88027901	.	0	+
chr10	89602348	89643201	.	0	+
chr10	89951148	90057001	.	0	+
chr10	90091698	90188901	.	0	+
chr10	90642524	90695201	.	0	+
chr10	92719248	92769901	.	0	+
chr10	95824048	95898451	.	0	+
chr10	98876198	98901751	.	0	+
chr10	104382998	104439501	.	0	+
chr10	105250298	105273501	.	0	+
chr10	105301098	105352501	.	0	+
chr10	105454548	105621451	.	0	+
chr10	108454348	108477551	.	0	+
chr10	108740448	108764101	.	0	+
chr10	108778398	108839751	.	0	+
chr10	109672148	109682501	.	0	+
chr10	110142998	110226951	.	0	+
chr10	110661348	110674351	.	0	+
chr10	111715198	111742401	.	0	+
chr10	112394198	112412401	.	0	+
chr10	112476898	112636051	.	0	+
chr10	113172648	113207701	.	0	+
chr10	113958448	113992751	.	0	+
chr10	114885898	114955451	.	0	+
chr10	114971448	114995051	.	0	+
chr10	115012048	115146751	.	0	+
chr10	116473348	116508701	.	0	+
chr10	118976248	119035801	.	0	+
chr10	119854948	119891151	.	0	+
chr10	120349998	120398651	.	0	+
chr10	120425948	120441151	.	0	+
chr10	120969695	121024501	.	0	+
chr10	122212948	122317701	.	0	+
chr10	122340298	122374651	.	0	+
chr10	122802398	122849951	.	0	+
chr10	123679598	123695051	.	0	+
chr10	123897048	123920251	.	0	+
chr10	123988798	123999251	.	0	+
chr10	124910948	124985251	.	0	+
chr10	125104448	125119051	.	0	+
chr10	125816248	125869351	.	0	+
chr10	125919598	125945851	.	0	+
chr10	126687148	126750351	.	0	+
chr10	128055148	128109651	.	0	+
chr10	129708198	129810151	.	0	+
chr10	130370798	130401451	.	0	+
chr10	131660248	131692251	.	0	+
chr20	3757948	3798701	.	0	+
chr20	5767498	5918101	.	0	+
chr20	6031398	6058001	.	0	+
chr20	8353248	8435701	.	0	+
chr20	10248848	10295451	.	0	+
chr20	14764848	14841851	.	0	+
chr20	16614748	16680401	.	0	+
chr20	20175198	20196201	.	0	+
chr20	25207448	25236901	.	0	+
chr20	30147148	30200651	.	0	+
chr20	31031498	31126851	.	0	+
chr20	32139698	32183401	.	0	+
chr20	32584230	32662101	.	0	+
chr20	34739848	34789601	.	0	+
chr20	35822148	35924551	.	0	+
chr20	35937748	35967951	.	0	+
chr20	36012448	36051601	.	0	+
chr20	36338598	36382001	.	0	+
chr20	36429998	36564701	.	0	+
chr20	36587148	36637001	.	0	+
chr20	37482148	37529601	.	0	+
chr20	38890748	38917251	.	0	+
chr20	39659960	39718351	.	0	+
chr20	40725248	40753451	.	0	+
chr20	42623198	42677751	.	0	+
chr20	45978648	45991401	.	0	+
chr20	46332048	46439901	.	0	+
chr20	46586098	46627951	.	0	+
chr20	48287648	48327920	.	0	+
chr20	48628548	48687901	.	0	+
chr20	49708198	49781951	.	0	+
chr20	50294748	50333251	.	0	+
chr20	52194998	52241551	.	0	+
chr20	52351598	52384401	.	0	+
chr20	55815748	55849401	.	0	+
chr20	56772048	56854701	.	0	+
chr20	57013548	57050851	.	0	+
chr20	57117848	57133201	.	0	+
chr20	57171448	57248151	.	0	+
chr20	57445448	57483451	.	0	+
chr20	60926848	60953851	.	0	+
chr20	62076948	62135751	.	0	+
chr20	62770798	62800901	.	0	+
chr9	2370948	2397951	.	0	+
chr9	2465148	2496351	.	0	+
chr9	3495148	3550301	.	0	+
chr9	6906498	6926901	.	0	+
chr9	6943448	6979351	.	0	+
chr9	8170448	8192151	.	0	+
chr9	12689448	12739801	.	0	+
chr9	12771798	12886551	.	0	+
chr9	14080798	14118501	.	0	+
chr9	14258848	14329101	.	0	+
chr9	14418148	14454951	.	0	+
chr9	14514898	14545401	.	0	+
chr9	16131748	16160251	.	0	+
chr9	16252998	16280601	.	0	+
chr9	19616998	19650851	.	0	+
chr9	27814498	27842401	.	0	+
chr9	27994348	28103051	.	0	+
chr9	28332298	28368601	.	0	+
chr9	28769748	28811201	.	0	+
chr9	33753317	33792901	.	0	+
chr9	34403598	34473801	.	0	+
chr9	34538848	34607901	.	0	+
chr9	37976498	38039851	.	0	+
chr9	38172648	38258151	.	0	+
chr9	72587998	72605951	.	0	+
chr9	72688248	72750301	.	0	+
chr9	73181648	73231751	.	0	+
chr9	73711698	73802451	.	0	+
chr9	76942548	76976101	.	0	+
chr9	78939798	78994651	.	0	+
chr9	80344298	80369401	.	0	+
chr9	81010698	81055951	.	0	+
chr9	82189376	82280951	.	0	+
chr9	85210098	85220801	.	0	+
chr9	88254698	88293301	.	0	+
chr9	91352048	91374151	.	0	+
chr9	92275648	92316051	.	0	+
chr9	92444398	92461551	.	0	+
chr9	92466698	92521951	.	0	+
chr9	95090375	95124801	.	0	+
chr9	95955648	95993951	.	0	+
chr9	97361848	97395901	.	0	+
chr9	97411548	97481651	.	0	+
chr9	97508248	97715951	.	0	+
chr9	97732098	97903001	.	0	+
chr9	98211948	98227301	.	0	+
chr9	98255498	98275351	.	0	+
chr9	100266419	100335601	.	0	+
chr9	100926748	100952455	.	0	+
chr9	101040348	101071151	.	0	+
chr9	101925948	101948651	.	0	+
chr9	102139998	102255301	.	0	+
chr9	109614598	109643151	.	0	+
chr9	109920848	109956701	.	0	+
chr9	113696198	113833001	.	0	+
chr9	119834748	119968751	.	0	+
chr9	119994898	120174816	.	0	+
chr9	120271548	120294751	.	0	+
chr9	124086048	124140351	.	0	+
chr9	128512976	128560951	.	0	+
chr9	128590698	128619101	.	0	+
chr9	128647548	128671901	.	0	+
chr9	129261148	129328051	.	0	+
chr9	129866198	129899601	.	0	+
chr9	129986198	130050001	.	0	+
chr9	130697448	130740311	.	0	+
chr9	132095798	132116051	.	0	+
chr9	132143598	132271701	.	0	+
chr9	132311798	132373551	.	0	+
chr9	132945248	133046701	.	0	+
chr9	133260098	133343751	.	0	+
chr9	134843848	134880651	.	0	+
chr9	135378498	135392701	.	0	+
chr9	135406848	135450301	.	0	+
chr9	135987948	136020351	.	0	+
chr9	136357048	136411901	.	0	+
chr9	136455448	136582001	.	0	+
chr9	136727898	136853301	.	0	+
chr9	137211098	137272601	.	0	+
chr9	138007248	138061451	.	0	+
chr9	138980598	139004701	.	0	+
chr9	139239498	139270801	.	0	+
chr13	31361598	31386101	.	0	+
chr13	31571348	31622051	.	0	+
chr13	32425998	32519751	.	0	+
chr13	33514048	33551601	.	0	+
chr13	33749748	33805301	.	0	+
chr13	34101898	34119651	.	0	+
chr13	34443248	34536301	.	0	+
chr13	34717348	34758001	.	0	+
chr13	35730798	35808201	.	0	+
chr13	35902248	35933951	.	0	+
chr13	35949198	35977151	.	0	+
chr13	36011598	36205151	.	0	+
chr13	36274348	36320151	.	0	+
chr13	36337898	36395951	.	0	+
chr13	36454948	36505951	.	0	+
chr13	36522048	36609701	.	0	+
chr13	36622398	36688951	.	0	+
chr13	37431648	37500851	.	0	+
chr13	38251398	38286101	.	0	+
chr13	38326898	38372901	.	0	+
chr13	41459398	41493001	.	0	+
chr13	43359448	43415701	.	0	+
chr13	43428548	43480351	.	0	+
chr13	43657748	43728551	.	0	+
chr13	43857998	43946751	.	0	+
chr13	44809048	44911301	.	0	+
chr13	44959248	44980551	.	0	+
chr13	46780898	46802251	.	0	+
chr13	46816748	46869751	.	0	+
chr13	47120198	47295751	.	0	+
chr13	49101148	49117251	.	0	+
chr13	49199248	49251751	.	0	+
chr13	49371898	49597401	.	0	+
chr13	51251648	51307451	.	0	+
chr13	51465348	51487151	.	0	+
chr13	51782798	51834451	.	0	+
chr13	52356598	52381651	.	0	+
chr13	59667898	59702701	.	0	+
chr13	59769998	59857101	.	0	+
chr13	60015248	60071551	.	0	+
chr13	60288948	60311201	.	0	+
chr13	67076748	67105401	.	0	+
chr13	67777948	67813501	.	0	+
chr13	67875948	67913501	.	0	+
chr13	72147248	72219001	.	0	+
chr13	72233348	72453701	.	0	+
chr13	73061448	73150601	.	0	+
chr13	74700748	74721451	.	0	+
chr13	75122348	75152201	.	0	+
chr13	80201598	80256551	.	0	+
chr13	80284198	80321501	.	0	+
chr13	80349148	80386701	.	0	+
chr13	91772498	91840451	.	0	+
chr13	96745591	96796451	.	0	+
chr13	97856898	97914551	.	0	+
chr13	97948498	98000251	.	0	+
chr13	98912748	98950601	.	0	+
chr13	102619598	102666201	.	0	+
chr13	102680048	102702351	.	0	+
chr13	102764698	102996951	.	0	+
chr13	104307948	104369051	.	0	+
chr13	104439848	104468651	.	0	+
chr13	104641898	104682051	.	0	+
chr13	108016448	108052001	.	0	+
chr13	108358298	108527251	.	0	+
chr13	109782598	109822701	.	0	+
chr13	109981598	110078851	.	0	+
chr13	110261798	110444551	.	0	+
chr18	371398	401301	.	0	+
chr18	982798	1020351	.	0	+
chr18	5489298	5541485	.	0	+
chr18	7742198	7775551	.	0	+
chr18	8162098	8178601	.	0	+
chr18	8241748	8266701	.	0	+
chr18	8700898	8817351	.	0	+
chr18	8969948	9038901	.	0	+
chr18	22109798	22134901	.	0	+
chr18	24227598	24240351	.	0	+
chr18	28610548	28630451	.	0	+
chr18	29237498	29276101	.	0	+
chr18	33943998	33988601	.	0	+
chr18	34021248	34048901	.	0	+
chr18	34243998	34295551	.	0	+
chr18	35000698	35156401	.	0	+
chr18	40500048	40538601	.	0	+
chr18	42305798	42329501	.	0	+
chr18	42361798	42420401	.	0	+
chr18	42870398	42898351	.	0	+
chr18	42915648	42966251	.	0	+
chr18	43953948	44019201	.	0	+
chr18	45509298	45564701	.	0	+
chr18	46351198	46429001	.	0	+
chr18	46448598	46480301	.	0	+
chr18	46500898	46603801	.	0	+
chr18	52535898	52561101	.	0	+
chr18	52576648	52590351	.	0	+
chr18	52946748	53024401	.	0	+
chr18	53053648	53253359	.	0	+
chr18	57848748	57868051	.	0	+
chr18	59488548	59564901	.	0	+
chr18	60749398	60780501	.	0	+
chr18	64797098	64812101	.	0	+
chr18	68128348	68165551	.	0	+
chr18	74198448	74209751	.	0	+
chr11	1403248	1432851	.	0	+
chr11	1948198	2015560	.	0	+
chr11	2164840	2236351	.	0	+
chr11	2419798	2441774	.	0	+
chr11	2729448	2803701	.	0	+
chr11	8039548	8115551	.	0	+
chr11	8244498	8312101	.	0	+
chr11	10038548	10090401	.	0	+
chr11	10318998	10344951	.	0	+
chr11	11988648	12018501	.	0	+
chr11	12785598	12869001	.	0	+
chr11	15604098	15645201	.	0	+
chr11	17525598	17550901	.	0	+
chr11	19723148	19764701	.	0	+
chr11	20464498	20523901	.	0	+
chr11	20604898	20640151	.	0	+
chr11	22355998	22373151	.	0	+
chr11	26964448	27041151	.	0	+
chr11	27664648	27718713	.	0	+
chr11	35155848	35214651	.	0	+
chr11	36014548	36074101	.	0	+
chr11	36637548	36658001	.	0	+
chr11	40180448	40264651	.	0	+
chr11	42782248	42809401	.	0	+
chr11	42909448	42936001	.	0	+
chr11	42976448	43000451	.	0	+
chr11	43594548	43624951	.	0	+
chr11	43642348	43670701	.	0	+
chr11	43683398	43731051	.	0	+
chr11	43744898	43784051	.	0	+
chr11	43828348	43874251	.	0	+
chr11	43911748	44058951	.	0	+
chr11	44706148	44827151	.	0	+
chr11	44948898	45124801	.	0	+
chr11	45413698	45450251	.	0	+
chr11	45893298	45923351	.	0	+
chr11	56897948	57017251	.	0	+
chr11	61281198	61323301	.	0	+
chr11	61511698	61543051	.	0	+
chr11	62135748	62242701	.	0	+
chr11	62672698	62745251	.	0	+
chr11	62776498	62791601	.	0	+
chr11	63676698	63691101	.	0	+
chr11	63786748	63863701	.	0	+
chr11	64030598	64040101	.	0	+
chr11	65182948	65223551	.	0	+
chr11	65237998	65277001	.	0	+
chr11	66078198	66096551	.	0	+
chr11	68203498	68213901	.	0	+
chr11	68399898	68461551	.	0	+
chr11	68867798	69010151	.	0	+
chr11	69235148	69279351	.	0	+
chr11	69447998	69485901	.	0	+
chr11	71735698	71757551	.	0	+
chr11	71948098	71970651	.	0	+
chr11	71996148	72143001	.	0	+
chr11	72953048	73001901	.	0	+
chr11	73023098	73054351	.	0	+
chr11	75012598	75060372	.	0	+
chr11	75244998	75276401	.	0	+
chr11	75334998	75382351	.	0	+
chr11	78055425	78163001	.	0	+
chr11	78213048	78233401	.	0	+
chr11	78405548	78841101	.	0	+
chr11	80319498	80345201	.	0	+
chr11	83571198	83584951	.	0	+
chr11	83795748	83892551	.	0	+
chr11	84020898	84048551	.	0	+
chr11	93197898	93274045	.	0	+
chr11	94458948	94485901	.	0	+
chr11	95377998	95393651	.	0	+
chr11	103391298	103422001	.	0	+
chr11	108828348	108865901	.	0	+
chr11	112647148	112678201	.	0	+
chr11	112828298	112920501	.	0	+
chr11	112959798	113083251	.	0	+
chr11	113312598	113348751	.	0	+
chr11	113420398	113471451	.	0	+
chr11	115070198	115234301	.	0	+
chr11	115249848	115351601	.	0	+
chr11	115425898	115573401	.	0	+
chr11	115921148	115948851	.	0	+
chr11	116049848	116096451	.	0	+
chr11	116201898	116309701	.	0	+
chr11	116322748	116404501	.	0	+
chr11	117313198	117444751	.	0	+
chr11	117561448	117621101	.	0	+
chr11	117730298	117759051	.	0	+
chr11	118777898	118811401	.	0	+
chr11	119278398	119387651	.	0	+
chr11	119530898	119688251	.	0	+
chr11	119701898	119783151	.	0	+
chr11	119844248	119900301	.	0	+
chr11	122984048	123028001	.	0	+
chr11	123058598	123082301	.	0	+
chr11	123177198	123266251	.	0	+
chr11	125948548	126011601	.	0	+
chr11	126970448	127069401	.	0	+
chr11	128103098	128133401	.	0	+
chr11	128248448	128272201	.	0	+
chr11	129820016	129839401	.	0	+
chr11	129942214	129975401	.	0	+
chr11	133797598	133836901	.	0	+
chr11	133893748	133934051	.	0	+
chr3	2549798	2568201	.	0	+
chr3	4537530	4597201	.	0	+
chr3	5223598	5262151	.	0	+
chr3	8663648	8710701	.	0	+
chr3	9225448	9288810	.	0	+
chr3	9433998	9467701	.	0	+
chr3	11985198	12198146	.	0	+
chr3	12332934	12419651	.	0	+
chr3	12433648	12523429	.	0	+
chr3	13034798	13093201	.	0	+
chr3	13604448	13619901	.	0	+
chr3	16466898	16592251	.	0	+
chr3	18152148	18184901	.	0	+
chr3	18390048	18492201	.	0	+
chr3	28611298	28638351	.	0	+
chr3	29168398	29226451	.	0	+
chr3	29267948	29763801	.	0	+
chr3	29782798	29819851	.	0	+
chr3	29972298	29992901	.	0	+
chr3	33684248	33703351	.	0	+
chr3	33917048	33945051	.	0	+
chr3	33955148	34001301	.	0	+
chr3	34295698	34348801	.	0	+
chr3	36532098	36604751	.	0	+
chr3	36771348	36807101	.	0	+
chr3	37560648	37587601	.	0	+
chr3	38613948	38625601	.	0	+
chr3	38838000	38885351	.	0	+
chr3	39821298	39864301	.	0	+
chr3	40431171	40475351	.	0	+
chr3	42054448	42088351	.	0	+
chr3	43799798	43835751	.	0	+
chr3	50401998	50432201	.	0	+
chr3	50447898	50493301	.	0	+
chr3	52038548	52087451	.	0	+
chr3	53544798	53581001	.	0	+
chr3	53694148	53715751	.	0	+
chr3	54147548	54171651	.	0	+
chr3	56817498	56938401	.	0	+
chr3	57146698	57204801	.	0	+
chr3	59517248	59541251	.	0	+
chr3	59684248	59725501	.	0	+
chr3	62225148	62249001	.	0	+
chr3	63036798	63076951	.	0	+
chr3	64563598	64676501	.	0	+
chr3	65142948	65235551	.	0	+
chr3	72337598	72368551	.	0	+
chr3	72709648	72729901	.	0	+
chr3	73449898	73485751	.	0	+
chr3	73513698	73560801	.	0	+
chr3	73669498	73685151	.	0	+
chr3	73712398	73819251	.	0	+
chr3	77086348	77104401	.	0	+
chr3	77171298	77237701	.	0	+
chr3	85010631	85057201	.	0	+
chr3	93824098	93899351	.	0	+
chr3	103591098	103638351	.	0	+
chr3	105067698	105095701	.	0	+
chr3	106090198	106123101	.	0	+
chr3	108180298	108271401	.	0	+
chr3	109313598	109350551	.	0	+
chr3	112994498	113023001	.	0	+
chr3	115091548	115139801	.	0	+
chr3	115217198	115277101	.	0	+
chr3	115333398	115457051	.	0	+
chr3	115478448	115511901	.	0	+
chr3	115801898	115837651	.	0	+
chr3	116604998	116669451	.	0	+
chr3	116965948	117024701	.	0	+
chr3	117626598	117652851	.	0	+
chr3	119031798	119088951	.	0	+
chr3	119344298	119401051	.	0	+
chr3	123875448	123924101	.	0	+
chr3	123963748	124020401	.	0	+
chr3	124066498	124120601	.	0	+
chr3	124550248	124570301	.	0	+
chr3	126850198	126913401	.	0	+
chr3	127493048	127517301	.	0	+
chr3	127885848	128006601	.	0	+
chr3	128020198	128217751	.	0	+
chr3	132732848	132761901	.	0	+
chr3	132814748	132935251	.	0	+
chr3	132954298	133020851	.	0	+
chr3	140773241	140827801	.	0	+
chr3	141084698	141132001	.	0	+
chr3	144453048	144498201	.	0	+
chr3	147792098	147820051	.	0	+
chr3	149605698	149628501	.	0	+
chr3	156006248	156203151	.	0	+
chr3	158147898	158213501	.	0	+
chr3	158236998	158253751	.	0	+
chr3	158931898	158997933	.	0	+
chr3	159531748	159615651	.	0	+
chr3	170265798	170317201	.	0	+
chr3	177038398	177095701	.	0	+
chr3	177231148	177329801	.	0	+
chr3	177428298	177474101	.	0	+
chr3	177489698	177556851	.	0	+
chr3	177774348	177836001	.	0	+
chr3	177863498	177925201	.	0	+
chr3	184282798	184322351	.	0	+
chr3	184393598	184445201	.	0	+
chr3	185068798	185141551	.	0	+
chr3	186585248	186665951	.	0	+
chr3	193850598	193860801	.	0	+
chr3	193964848	193995551	.	0	+
chr3	194845248	194884401	.	0	+
chr3	194962298	194981501	.	0	+
chr3	196886098	196913851	.	0	+
chr3	197151248	197269651	.	0	+
chr14	21560248	21577201	.	0	+
chr14	23466298	23495201	.	0	+
chr14	31872098	31924101	.	0	+
chr14	32669698	32700751	.	0	+
chr14	32800977	32948501	.	0	+
chr14	34365948	34489701	.	0	+
chr14	35988198	36102201	.	0	+
chr14	39294398	39351101	.	0	+
chr14	39455698	39504201	.	0	+
chr14	50506698	50534301	.	0	+
chr14	51463848	51491501	.	0	+
chr14	51669198	51710551	.	0	+
chr14	51890948	51926201	.	0	+
chr14	51988148	52023001	.	0	+
chr14	52093348	52128001	.	0	+
chr14	52242648	52366451	.	0	+
chr14	53281498	53429701	.	0	+
chr14	55271598	55367041	.	0	+
chr14	55384748	55406701	.	0	+
chr14	55912898	55930951	.	0	+
chr14	59277948	59312601	.	0	+
chr14	60769098	60826851	.	0	+
chr14	61927348	62200051	.	0	+
chr14	69376648	69456251	.	0	+
chr14	69468498	69527851	.	0	+
chr14	70071948	70110601	.	0	+
chr14	70130998	70194201	.	0	+
chr14	70516548	70582251	.	0	+
chr14	73201348	73210951	.	0	+
chr14	73921898	73933001	.	0	+
chr14	75405548	75455901	.	0	+
chr14	76922998	76963651	.	0	+
chr14	77363348	77552201	.	0	+
chr14	78339448	78363351	.	0	+
chr14	78376298	78393551	.	0	+
chr14	86031648	86092601	.	0	+
chr14	89251748	89508801	.	0	+
chr14	89673848	89714701	.	0	+
chr14	91713948	91724501	.	0	+
chr14	93332948	93491351	.	0	+
chr14	94199648	94232401	.	0	+
chr14	95693048	95796351	.	0	+
chr14	95949598	96013551	.	0	+
chr14	96508160	96591101	.	0	+
chr14	96712148	96771051	.	0	+
chr14	100006148	100068226	.	0	+
chr14	100849148	101056401	.	0	+
chr14	101103648	101325551	.	0	+
chr14	101353683	101374151	.	0	+
chr14	101577348	101603551	.	0	+
chr14	102272648	102357851	.	0	+
chr14	102608710	102670101	.	0	+
chr14	104274448	104392315	.	0	+
chr14	104599298	104867301	.	0	+
chr14	105007648	105068596	.	0	+
chr14	105936898	105950755	.	0	+
chr19	922698	957551	.	0	+
chr19	1244247	1266765	.	0	+
chr19	1349098	1361451	.	0	+
chr19	1444598	1453551	.	0	+
chr19	2031898	2065401	.	0	+
chr19	2968148	2988351	.	0	+
chr19	3403398	3443651	.	0	+
chr19	4267598	4299927	.	0	+
chr19	5926198	5964201	.	0	+
chr19	12867898	12907501	.	0	+
chr19	13063948	13094301	.	0	+
chr19	13263780	13293101	.	0	+
chr19	13921648	13977451	.	0	+
chr19	17345848	17359001	.	0	+
chr19	18389148	18440351	.	0	+
chr19	18472598	18491601	.	0	+
chr19	18525198	18545651	.	0	+
chr19	30599348	30655401	.	0	+
chr19	30699848	30720601	.	0	+
chr19	31209248	31235401	.	0	+
chr19	31828398	31842901	.	0	+
chr19	33907348	33929401	.	0	+
chr19	34156498	34191951	.	0	+
chr19	36600548	36619751	.	0	+
chr19	38546148	38570701	.	0	+
chr19	42495048	42504351	.	0	+
chr19	42648248	42682251	.	0	+
chr19	42771648	42786315	.	0	+
chr19	43865698	43900251	.	0	+
chr19	47107010	47148651	.	0	+
chr19	47316148	47367301	.	0	+
chr19	50304848	50324051	.	0	+
chr19	50815248	50837351	.	0	+
chr12	679198	705301	.	0	+
chr12	3309498	3335451	.	0	+
chr12	6167748	6204251	.	0	+
chr12	6256798	6389601	.	0	+
chr12	6872048	6888751	.	0	+
chr12	12647348	12712947	.	0	+
chr12	12828398	12876349	.	0	+
chr12	14524798	14585401	.	0	+
chr12	15304798	15340451	.	0	+
chr12	20095448	20124301	.	0	+
chr12	20507748	20548201	.	0	+
chr12	20697448	20758101	.	0	+
chr12	26926298	26983630	.	0	+
chr12	29368098	29407801	.	0	+
chr12	29825198	29897651	.	0	+
chr12	32262683	32335951	.	0	+
chr12	32608598	32721551	.	0	+
chr12	32972798	33002751	.	0	+
chr12	39268148	39319351	.	0	+
chr12	39420498	39533801	.	0	+
chr12	39687548	39859951	.	0	+
chr12	41115898	41165451	.	0	+
chr12	43354298	43383651	.	0	+
chr12	44765298	44806501	.	0	+
chr12	45606198	45709501	.	0	+
chr12	48128548	48172701	.	0	+
chr12	49579998	49629701	.	0	+
chr12	50257798	50295219	.	0	+
chr12	50331498	50384901	.	0	+
chr12	51762548	51827801	.	0	+
chr12	52276898	52349901	.	0	+
chr12	52555098	52615901	.	0	+
chr12	52636448	52644451	.	0	+
chr12	53763748	53791251	.	0	+
chr12	54744998	54781251	.	0	+
chr12	55387348	55411227	.	0	+
chr12	55444798	55465951	.	0	+
chr12	59428148	59481101	.	0	+
chr12	64330698	64363001	.	0	+
chr12	64432498	64492351	.	0	+
chr12	65042798	65101501	.	0	+
chr12	71166848	71332201	.	0	+
chr12	71944698	71988351	.	0	+
chr12	72661848	72676351	.	0	+
chr12	76097048	76160751	.	0	+
chr12	76174498	76294901	.	0	+
chr12	76369798	76431551	.	0	+
chr12	79308498	79349351	.	0	+
chr12	85012948	85073301	.	0	+
chr12	86567748	86652701	.	0	+
chr12	89441148	89512651	.	0	+
chr12	89641298	89689151	.	0	+
chr12	89709648	89751651	.	0	+
chr12	94120548	94183401	.	0	+
chr12	95585298	95614201	.	0	+
chr12	97917398	97969951	.	0	+
chr12	103342998	103357501	.	0	+
chr12	105002198	105068651	.	0	+
chr12	105109098	105142501	.	0	+
chr12	105803648	105876101	.	0	+
chr12	107511798	107534651	.	0	+
chr12	107742298	107796751	.	0	+
chr12	108568648	108607851	.	0	+
chr12	108621848	108670301	.	0	+
chr12	108682998	108723251	.	0	+
chr12	108747098	108796251	.	0	+
chr12	109716098	109771051	.	0	+
chr12	109956248	109983701	.	0	+
chr12	110027748	110217201	.	0	+
chr12	111609848	111664801	.	0	+
chr12	113232047	113337901	.	0	+
chr12	115094498	115142901	.	0	+
chr12	115169798	115199601	.	0	+
chr12	115427998	115462051	.	0	+
chr12	115596648	115705901	.	0	+
chr12	115757248	115819251	.	0	+
chr12	115877898	115939001	.	0	+
chr12	115985698	116078001	.	0	+
chr12	116175248	116202251	.	0	+
chr12	117370548	117418501	.	0	+
chr12	119164548	119213251	.	0	+
chr12	119505448	119526401	.	0	+
chr12	122234093	122250451	.	0	+
chr12	122708948	122723901	.	0	+
chr12	124872548	124914551	.	0	+
chr12	124962648	125047301	.	0	+
chr12	125084398	125122351	.	0	+
chr12	125135198	125170201	.	0	+
chr12	125388998	125426251	.	0	+
chr12	128902498	128941701	.	0	+
chr12	130083148	130127201	.	0	+
chr12	130962248	131215151	.	0	+
chr12	131472998	131526851	.	0	+
chr12	131561748	131601151	.	0	+
chr12	131688798	131727551	.	0	+
chr6	3230467	3252351	.	0	+
chr6	13986698	14018051	.	0	+
chr6	15303448	15416101	.	0	+
chr6	16319648	16381801	.	0	+
chr6	16697998	16782951	.	0	+
chr6	16799048	16874301	.	0	+
chr6	18525148	18597101	.	0	+
chr6	21132898	21160751	.	0	+
chr6	21586098	21617251	.	0	+
chr6	21942298	22008001	.	0	+
chr6	22141048	22155901	.	0	+
chr6	22323048	22350401	.	0	+
chr6	22577348	22623851	.	0	+
chr6	22920498	22967951	.	0	+
chr6	23345148	23358601	.	0	+
chr6	23402948	23449751	.	0	+
chr6	26024405	26066901	.	0	+
chr6	26097148	26132151	.	0	+
chr6	26160847	26283226	.	0	+
chr6	27094998	27112136	.	0	+
chr6	27759248	27830605	.	0	+
chr6	27843788	27871351	.	0	+
chr6	28552398	28626701	.	0	+
chr6	30705498	30768851	.	0	+
chr6	33794748	33825851	.	0	+
chr6	35012148	35027851	.	0	+
chr6	35489748	35516101	.	0	+
chr6	35685598	35708401	.	0	+
chr6	36604648	36649001	.	0	+
chr6	37672498	37708401	.	0	+
chr6	38020748	38060301	.	0	+
chr6	40366998	40419901	.	0	+
chr6	40586898	40636901	.	0	+
chr6	40653098	40703901	.	0	+
chr6	40756048	40880601	.	0	+
chr6	42748598	42752701	.	0	+
chr6	43581648	43610265	.	0	+
chr6	43764298	43806701	.	0	+
chr6	43861263	43922601	.	0	+
chr6	44006848	44055451	.	0	+
chr6	44245598	44318051	.	0	+
chr6	50781448	50822451	.	0	+
chr6	51392898	51459701	.	0	+
chr6	51536698	51547651	.	0	+
chr6	51665148	51690701	.	0	+
chr6	51813598	51889101	.	0	+
chr6	52450348	52481151	.	0	+
chr6	56380998	56441701	.	0	+
chr6	56573398	56635651	.	0	+
chr6	56660048	56734401	.	0	+
chr6	64511048	64530901	.	0	+
chr6	66403148	66419951	.	0	+
chr6	73328948	73341001	.	0	+
chr6	73686548	73759201	.	0	+
chr6	76035348	76150701	.	0	+
chr6	80487198	80543801	.	0	+
chr6	84308048	84329151	.	0	+
chr6	84723148	84763201	.	0	+
chr6	87298048	87325151	.	0	+
chr6	90675098	90697651	.	0	+
chr6	90845598	90912601	.	0	+
chr6	98090048	98118651	.	0	+
chr6	101827298	101865701	.	0	+
chr6	105387698	105408201	.	0	+
chr6	105704398	105775801	.	0	+
chr6	107852998	107907451	.	0	+
chr6	107972998	107996651	.	0	+
chr6	108877948	109007351	.	0	+
chr6	109099748	109174051	.	0	+
chr6	111861848	111924973	.	0	+
chr6	112052448	112146751	.	0	+
chr6	112501748	112558801	.	0	+
chr6	114175498	114181651	.	0	+
chr6	114588948	114667151	.	0	+
chr6	116077298	116104601	.	0	+
chr6	119423848	119674001	.	0	+
chr6	126091398	126212501	.	0	+
chr6	133273898	133296901	.	0	+
chr6	135037698	135064451	.	0	+
chr6	136398248	136523351	.	0	+
chr6	136805448	136844850	.	0	+
chr6	137236848	137246651	.	0	+
chr6	137272648	137320401	.	0	+
chr6	143505148	143544351	.	0	+
chr6	145198198	145220251	.	0	+
chr6	145510148	145535501	.	0	+
chr6	147168598	147247101	.	0	+
chr6	147286248	147323901	.	0	+
chr6	147522398	147557151	.	0	+
chr6	151365148	151384701	.	0	+
chr6	153125998	153152301	.	0	+
chr6	154745598	154829252	.	0	+
chr6	155578698	155611001	.	0	+
chr6	155701898	155783701	.	0	+
chr6	156342698	156352601	.	0	+
chr6	156593398	156602751	.	0	+
chr6	157095748	157130951	.	0	+
chr6	158807248	158841101	.	0	+
chr6	159061248	159096901	.	0	+
chr6	162237598	162275351	.	0	+
chr6	162827648	162845201	.	0	+
chr6	162928998	162964901	.	0	+
chr6	165960648	165996051	.	0	+
chr6	166397348	166424401	.	0	+
chr6	166869798	166917001	.	0	+
chr6	167724048	167765351	.	0	+
chrX	10693048	10738551	.	0	+
chrX	15164998	15234501	.	0	+
chrX	15398348	15490051	.	0	+
chrX	18773448	18790201	.	0	+
chrX	21710098	21759251	.	0	+
chrX	24163848	24175751	.	0	+
chrX	31824748	31890651	.	0	+
chrX	32931448	32954451	.	0	+
chrX	36348948	36377851	.	0	+
chrX	38229098	38285951	.	0	+
chrX	38812248	38872601	.	0	+
chrX	39007648	39035601	.	0	+
chrX	39101148	39197201	.	0	+
chrX	39429098	39599651	.	0	+
chrX	39667498	39785351	.	0	+
chrX	39862448	39877851	.	0	+
chrX	39936548	39971551	.	0	+
chrX	40003248	40034081	.	0	+
chrX	40085148	40134151	.	0	+
chrX	40273448	40346601	.	0	+
chrX	40377548	40415001	.	0	+
chrX	43472748	43566701	.	0	+
chrX	46236498	46268701	.	0	+
chrX	49860848	49970151	.	0	+
chrX	50307148	50337251	.	0	+
chrX	57609648	57635001	.	0	+
chrX	68278398	68330401	.	0	+
chrX	71218398	71368951	.	0	+
chrX	77220948	77237501	.	0	+
chrX	99941498	99984021	.	0	+
chrX	107545848	107595701	.	0	+
chrX	110584048	110651601	.	0	+
chrX	110730298	110768501	.	0	+
chrX	116905898	116930501	.	0	+
chrX	117027498	117266451	.	0	+
chrX	117280098	117431051	.	0	+
chrX	118787698	118824832	.	0	+
chrX	127818248	127861501	.	0	+
chrX	130106398	130231251	.	0	+
chrX	130305848	130369201	.	0	+
chrX	131215848	131236501	.	0	+
chrX	132086448	132124651	.	0	+
chrX	132803698	132891201	.	0	+
chrX	133044598	133082601	.	0	+
chrX	133843598	133889051	.	0	+
chrX	148583948	148608351	.	0	+
chrX	151972298	151986551	.	0	+
chrX	152061398	152077451	.	0	+
chrX	152740398	152812801	.	0	+
chrX	153110948	153197801	.	0	+
chr8	1073698	1145901	.	0	+
chr8	1198898	1242851	.	0	+
chr8	1461548	1478351	.	0	+
chr8	3616548	3638701	.	0	+
chr8	9021548	9059301	.	0	+
chr8	10617498	10646351	.	0	+
chr8	11266148	11332151	.	0	+
chr8	11443848	11472551	.	0	+
chr8	13281148	13312251	.	0	+
chr8	13346898	13376001	.	0	+
chr8	13453798	13486951	.	0	+
chr8	17350648	17402651	.	0	+
chr8	17504348	17559151	.	0	+
chr8	17574798	17661801	.	0	+
chr8	17701398	17790701	.	0	+
chr8	20016348	20061201	.	0	+
chr8	20118598	20192951	.	0	+
chr8	21742148	21780151	.	0	+
chr8	22234498	22263551	.	0	+
chr8	22807448	22877451	.	0	+
chr8	24848598	24931851	.	0	+
chr8	26305548	26320551	.	0	+
chr8	26428898	26497601	.	0	+
chr8	27436898	27475701	.	0	+
chr8	28165148	28192701	.	0	+
chr8	28782098	28838251	.	0	+
chr8	29074948	29118109	.	0	+
chr8	29187698	29277851	.	0	+
chr8	29354848	29390401	.	0	+
chr8	29576148	29767301	.	0	+
chr8	29824148	29878651	.	0	+
chr8	31499766	31537051	.	0	+
chr8	31634048	31701101	.	0	+
chr8	31731798	31829851	.	0	+
chr8	31912798	32022651	.	0	+
chr8	37071298	37121201	.	0	+
chr8	37640848	37662751	.	0	+
chr8	38769748	38799251	.	0	+
chr8	40056548	40084101	.	0	+
chr8	41320398	41335101	.	0	+
chr8	41462848	41491351	.	0	+
chr8	42056898	42073651	.	0	+
chr8	49454798	49517401	.	0	+
chr8	53108098	53191351	.	0	+
chr8	56728198	56766001	.	0	+
chr8	56794884	56870451	.	0	+
chr8	59720148	59791301	.	0	+
chr8	59903498	59980701	.	0	+
chr8	59994948	60035451	.	0	+
chr8	60511748	60558901	.	0	+
chr8	61641598	61720651	.	0	+
chr8	61916748	61973401	.	0	+
chr8	66045748	66065401	.	0	+
chr8	71834448	71864751	.	0	+
chr8	72068798	72086451	.	0	+
chr8	72246398	72301601	.	0	+
chr8	73149648	73167051	.	0	+
chr8	77577048	77621151	.	0	+
chr8	79419548	79478251	.	0	+
chr8	80057098	80115001	.	0	+
chr8	80198648	80221601	.	0	+
chr8	80671848	80821451	.	0	+
chr8	80835148	80879801	.	0	+
chr8	81594898	81793051	.	0	+
chr8	81932548	81990051	.	0	+
chr8	93015198	93038951	.	0	+
chr8	93054598	93104989	.	0	+
chr8	93729548	93759601	.	0	+
chr8	97839148	97883701	.	0	+
chr8	101500948	101524551	.	0	+
chr8	102586648	102631751	.	0	+
chr8	103800598	103873896	.	0	+
chr8	104116648	104164340	.	0	+
chr8	106408748	106492751	.	0	+
chr8	106580198	106673751	.	0	+
chr8	120922548	120954651	.	0	+
chr8	123689598	123712851	.	0	+
chr8	125604848	125701601	.	0	+
chr8	128917998	128961151	.	0	+
chr8	130969148	130999801	.	0	+
chr8	131256098	131347901	.	0	+
chr8	132853348	132936551	.	0	+
chr8	135466848	135564151	.	0	+
chr8	138196748	138252651	.	0	+
chr8	138441598	138481101	.	0	+
chr8	140041248	140057001	.	0	+
chr8	140418298	140449751	.	0	+
chr8	142386248	142428451	.	0	+
chr8	142717798	142745401	.	0	+
chr8	142840198	142883601	.	0	+
chr8	143270548	143356651	.	0	+
chr8	143586648	143631301	.	0	+
chr21	16423048	16480051	.	0	+
chr21	17790248	17805101	.	0	+
chr21	17904998	17981101	.	0	+
chr21	29595398	29657901	.	0	+
chr21	29705848	29785201	.	0	+
chr21	29844348	29896401	.	0	+
chr21	32508648	32558601	.	0	+
chr21	36185498	36209601	.	0	+
chr21	40158348	40181501	.	0	+
chr21	40354748	40377901	.	0	+
chr21	41031752	41049551	.	0	+
chr21	41987198	42061951	.	0	+
chr21	47117398	47190601	.	0	+
chr21	47390198	47398901	.	0	+
