# Supplementary material for: Enhancer hijacking determines extrachromosomal circular MYCN amplicon architecture in neuroblastoma
Source: Nat Commun. 2020 Nov 16;11:5823. doi: 10.1038/s41467-020-19452-y (PMC7669906; doi:10.1038/s41467-020-19452-y)
Supplement: Supplementary file 3 — Source Data [file 41467_2020_19452_MOESM3_ESM.zip › SourceData/Fig3_CHP-212_IlluminaWGS.hg19.rmdup.fixRG.bam_CNVs.p.value.txt]

chr	start	end	copy number	status	WilcoxonRankSumTestPvalue	KolmogorovSmirnovPvalue
1	0	16852332	1	loss	0	0
1	17236457	53261236	1	loss	0	0
1	53261236	53264309	20	gain	0.0833764952716455	0.270231137032907
1	53264309	101959067	1	loss	0	0
1	101959067	101962140	7	gain	0.0836418861927785	0.270691512332317
1	101962140	106630027	1	loss	0	0
1	106630027	106633100	11	gain	0.0834676725152397	0.270389371927325
1	106633100	114632119	1	loss	0	0
1	145383630	149203369	3	gain	3.43163541717476e-294	0
1	149203369	149240245	5	gain	2.15320017401012e-09	8.83367823334424e-11
1	149240245	216969165	3	gain	0	0
1	217153545	249250621	3	gain	0	0
10	12734512	12737585	5	gain	0.0838046392261638	0.27097353825988
10	19525842	19528915	12	gain	0.0834459164843393	0.270351621685244
10	37084964	37088037	5	gain	0.083820172871946	0.271001170871946
10	38772041	38888815	8	gain	2.22405209946461e-15	0
10	38888815	42410473	37	gain	6.3435005404187e-27	0
10	46964659	47149039	4	gain	3.54134829464948e-40	0
10	53298112	53301185	8	gain	0.0835790348474179	0.270582539095364
10	69483603	69486676	6	gain	0.0836787767917833	0.2707554581957
10	110329919	110332992	17	gain	0.0833873653829548	0.270250005534439
10	127575595	127594033	6	gain	0.000110474732486952	9.32267812328025e-05
10	130261397	130264470	9	gain	0.0835396675021165	0.27051426551411
11	0	3706038	1	loss	0	0
11	3706038	3709111	14	gain	0.0834166367727575	0.27030081012515
11	3709111	40665009	1	loss	0	0
11	48829970	48962109	3	gain	7.08603517025521e-17	0
11	56466375	56475594	4	gain	0.00277313382540199	0.0050478799605389
11	74111541	74114614	7	gain	0.0836511076076305	0.270707497765315
11	106577786	106580859	43	gain	0.0833296832969819	0.270149868325151
11	114383206	114386279	6	gain	0.0837408497832723	0.270863028357366
11	114420082	114426228	5	gain	0.0144972835769015	0.0370109727864348
12	11222596	11268691	1	loss	4.23494514732845e-07	7.39271895189297e-06
12	26188106	26191179	13	gain	0.0834333670174241	0.27032984444894
12	37991499	38003791	4	gain	0.000545160543450519	0.000683655947647854
12	38003791	38009937	16	gain	0.0143863290604015	0.0368275611544487
12	38009937	38016083	3	gain	0.0162784625316451	0.0412636664127791
12	38016083	38019156	10	gain	0.0835019894363441	0.270448908969885
12	38019156	38031448	3	gain	0.00133920764077665	0.00420789003565747
12	38031448	38052959	5	gain	0.000110410156241654	9.27613643817438e-05
12	38052959	38092908	3	gain	4.22773165943402e-06	4.04009999910304e-06
12	38092908	38117492	5	gain	0.000111903495285058	9.71565957985643e-05
12	38117492	38120565	3	gain	0.0860081367003231	0.274769545347428
12	38120565	38135930	7	gain	0.000540834079132371	0.000680761638128691
12	38381770	38400208	3	gain	2.6048054462512e-05	1.89402963948204e-05
12	57351399	57468173	3	gain	1.66391191107695e-22	0
12	58027459	58236423	3	gain	1.01882094699218e-39	0
12	69041091	70052108	3	gain	2.2682087678451e-209	0
12	110612635	110729409	3	gain	2.83430679042145e-24	0
12	121365062	121368135	5	gain	0.0838231119320127	0.271005534103776
12	132071394	132074467	5	gain	0.0838121958437675	0.270986627135795
12	133503412	133681646	1	loss	4.66818272116883e-31	0
13	19636470	19651835	3	gain	0.00707674495527706	0.00374750515286848
13	38068324	38080616	1	loss	0.054277599840607	0.0404045364852418
13	57750889	57787765	0	loss	2.00716880769765e-09	8.29040169847417e-11
13	63601881	63629538	3	gain	2.33535466448326e-07	3.89634478015211e-08
13	63629538	63635684	9	gain	0.0143922894956878	0.0367793434361392
13	63635684	63647976	7	gain	0.00054001497030504	0.000677570623768498
13	63647976	63651049	4	gain	0.0841073344914201	0.271497452916546
13	68100753	68103826	3	gain	0.0841823037590428	0.271627090004407
13	71425739	71428812	9	gain	0.0835513923747269	0.270534601011141
13	90862464	90865537	1	loss	0.0864755872255218	0.275572518405714
13	99254827	99257900	0	loss	0.0833021076397993	0.270101986190722
13	101894534	101897607	1	loss	0.0839911968768207	0.271296531769933
13	109868969	109872042	10	gain	0.0834994780547165	0.270444552276604
13	110074860	110077933	6	gain	0.0836729069517105	0.270745284253221
13	110345284	110348357	5	gain	0.0838113561923472	0.270985172793483
14	0	20423158	3	gain	2.40107131462003e-43	0
14	34817090	34820163	17	gain	0.0833873653829548	0.270250005534439
14	52993885	52996958	5	gain	0.0837853303761965	0.270940091004758
14	53018469	53319623	1	loss	7.88144275673757e-54	0
14	82497758	82503904	1	loss	0.0153148236378855	0.0396353718788682
14	89261431	89264504	4	gain	0.0840223224784424	0.271350391295601
14	100391837	100394910	7	gain	0.0836620067047274	0.270726390528408
14	106716071	106728363	4	gain	0.000550619954193518	0.000689031908401749
14	107149364	107161656	3	gain	0.000559901204911976	0.000695168546865133
14	107161656	107164729	6	gain	0.0837072921867386	0.270804878454216
14	107164729	107183167	3	gain	5.38479409962787e-05	0.000187368311230562
15	0	21938147	3	gain	2.55276490064051e-25	0
15	43719571	45581809	3	gain	1.80424612131903e-268	0
15	47348784	53006177	3	gain	0	0
15	55372387	58353197	3	gain	0	0
15	60485859	61164992	3	gain	1.6527903427003e-126	0
15	62729149	75266989	3	gain	0	0
15	75266989	75270062	5	gain	0.083825631192764	0.271009897386829
15	75270062	76883387	3	gain	9.22277266731255e-278	0
15	77209125	79532313	3	gain	0	0
15	84667296	86176139	3	gain	1.47429296125043e-197	0
15	89522636	90051192	3	gain	1.25476730023715e-102	0
15	90051192	90054265	7	gain	0.0836687144129384	0.270738017322172
15	90054265	93649675	3	gain	0	0
15	99362382	100404129	3	gain	3.61219547330395e-188	0
15	101531920	101534993	5	gain	0.0837912066013577	0.270950270285426
16	22626499	22709470	4	gain	1.2424080164675e-18	0
16	32564581	33566379	4	gain	3.51315593164248e-25	0
16	33566379	33864460	3	gain	2.80998054797914e-12	2.06390460277817e-13
16	33864460	33925920	5	gain	9.96016267201756e-13	3.77475828372553e-15
16	33925920	34196344	9	gain	6.01790461721619e-21	0
16	34466768	34755630	3	gain	3.34762285865227e-58	0
16	46500636	55203372	3	gain	0	0
16	55203372	55206445	8	gain	0.083576521589356	0.270578180831651
16	55206445	77218344	3	gain	0	0
16	77218344	90354753	1	loss	0	0
17	21194481	21255941	5	gain	1.06535371222162e-14	0
17	21302036	21354277	5	gain	2.10717186235754e-09	8.02100608154888e-11
17	21507927	21686161	5	gain	4.82132293857009e-12	3.56381590904675e-14
17	36018633	46909345	4	gain	0	0
17	46909345	81195210	5	gain	0	0
17_gl000204_random	30730	33803	5	gain	0.0839373800345718	0.271203387744989
17_gl000205_random	0	6146	10	gain	0.0144401843053084	0.0368594709956449
17_gl000205_random	6146	73752	5	gain	8.67029342392203e-14	0
17_gl000205_random	73752	174588	10	gain	2.74264335528476e-23	0
18	38864231	38870377	1	loss	0.02146137189368	0.0587926603330263
18	44125207	44128280	5	gain	0.0837912066013577	0.270950270285426
18	46592826	46595899	3	gain	0.0841494454028831	0.27157027719024
18	50317302	50320375	5	gain	0.0837626680617212	0.270900830677343
18	50953413	50956486	15	gain	0.0834049272183112	0.270280487452551
18	54945240	54948313	1	loss	0.0843264976175151	0.271876294573301
18	63724801	63734020	1	loss	0.00682906130526148	0.0105966531776277
18	72916144	72925363	1	loss	0.00914452028204442	0.0109856768465787
18	76960212	76963285	6	gain	0.0837450452486364	0.2708702977355
19	875805	881951	4	gain	0.014514625648113	0.0369649451318197
19	4892216	4895289	8	gain	0.0835848993542455	0.270592708576517
19	7513485	7516558	9	gain	0.0835212453945439	0.270482311986285
19	34881623	34884696	16	gain	0.0834032545335056	0.270277584304636
19	52471475	53070710	1	loss	7.2134061278626e-95	0
19_gl000208_random	6146	86044	4	gain	2.3216417427602e-17	0
19_gl000209_random	43022	64533	1	loss	7.2520225497234e-05	1.19767383072178e-05
19_gl000209_random	116774	129066	1	loss	0.979188645159258	0.706984775531433
1_gl000191_random	21511	79898	1	loss	2.29442176076581e-13	6.10622663543836e-15
1_gl000192_random	82971	417928	3	gain	1.16677829366255e-67	0
1_gl000192_random	473242	547496	5	gain	1.85259799391607e-15	0
2	2295531	2406159	8	gain	3.02475563292265e-25	0
2	3392592	3423322	7	gain	4.48491586549729e-08	4.24233204121549e-09
2	10300696	10866128	3	gain	7.75467142340404e-121	0
2	11689692	12900454	124	gain	4.44428899237511e-249	0
2	13785478	13853084	8	gain	4.84614830468498e-16	0
2	15586256	15721468	6	gain	8.37009431966656e-30	0
2	15721468	16213148	131	gain	1.92384053600507e-102	0
2	16213148	16502010	10	gain	4.03790949767392e-50	0
2	29307201	29310274	8	gain	0.083599143115333	0.270617407048698
2	91759780	92272971	14	gain	3.38607137678071e-16	0
2	109813655	109816728	58	gain	0.0833213262565017	0.270135357933239
2	119622671	119625744	22	gain	0.0833689704823356	0.270218074787373
2	133024024	133110068	4	gain	6.21524809897048e-20	0
2	162134553	162140699	34	gain	0.0143319910888122	0.0366791003156692
20	14778057	15033116	1	loss	1.61026622880988e-47	0
20	52474548	52486840	4	gain	0.000549906644327519	0.000686873814383371
20	53433324	53436397	14	gain	0.0834258380710375	0.270316778721613
21	0	10816960	20	gain	1.69447214492388e-30	0
21	10816960	14369348	9	gain	1.32113271967186e-41	0
21	17694334	17697407	5	gain	0.0838693081200364	0.271085535765438
21	33154597	33157670	4	gain	0.0840829179794372	0.271455221359251
21	36221451	36224524	4	gain	0.0840837598326065	0.271456677540146
21	44377193	44380266	4	gain	0.0840181157705157	0.271343112525917
21	44970282	44973355	0	loss	0.0833238332973585	0.270139710991086
21	47216645	47219718	6	gain	0.0837106474563178	0.270810693034781
22	17242603	17279479	1	loss	1.56693284002531e-06	2.86240724567399e-07
22	25410637	25450586	1	loss	3.15106231963977e-08	3.66368824167296e-10
22	28216286	28256235	1	loss	4.73242577583469e-08	6.11743322664893e-10
22	29513092	29519238	4	gain	0.0145781465310008	0.0370446246579238
22	32539997	32543070	11	gain	0.083458467480034	0.270373400201675
22	33050115	33090064	1	loss	1.72036127674342e-08	2.84884893453352e-10
22	39294451	39297524	0	loss	0.0833071208457635	0.270110691572561
3	0	132139	3	gain	7.44090644169609e-06	2.27356472537465e-08
3	28892346	28895419	10	gain	0.0834911072244191	0.270430030335502
3	40244008	40247081	36	gain	0.0833405484646368	0.270168732685115
3	46162606	46165679	30	gain	0.0833522506977207	0.270189049224887
3	50977997	50981070	5	gain	0.0838180735944093	0.27099680769134
3	57001077	57004150	11	gain	0.083461814670429	0.270379208022257
3	62584718	62587791	5	gain	0.0838189133003158	0.270998262079184
3	69486676	69489749	5	gain	0.0837996017875603	0.270964812598718
3	73158911	73161984	9	gain	0.0835128727969687	0.270467788565838
3	74136125	74139198	5	gain	0.0837979226958402	0.270961904090529
3	75982998	75998363	4	gain	0.000111377763132417	9.32847986505614e-05
3	90321616	90401514	3	gain	2.97756354101282e-13	4.39648317751562e-14
3	115882830	115956582	3	gain	1.83761393288066e-15	2.22044604925031e-16
3	116101013	116755562	1	loss	1.18547387834903e-95	0
3	122388371	122391444	6	gain	0.0836905174722464	0.270775806917198
3	147648431	147651504	13	gain	0.0834367133924611	0.270335651586787
3	148167768	148170841	5	gain	0.0837567934570946	0.270890652751195
3	162524824	162546335	1	loss	2.38619025658063e-05	9.49516987069909e-06
3	193605146	193608219	5	gain	0.083789527645835	0.270947361891065
3	196622832	196625905	28	gain	0.0833564303892208	0.270196305402172
4	10193141	10236163	1	loss	3.04764872216662e-06	4.76357003842409e-08
4	15868972	15872045	6	gain	0.0836955496007576	0.270784528139288
4	17940174	17943247	12	gain	0.0834408965141266	0.270342910637108
4	19227761	19230834	5	gain	0.0838793900270034	0.271102992961507
4	68263622	68266695	214	gain	0.0832812219119727	0.270065715970729
4	69382194	69489749	1	loss	1.09525721456578e-17	0
4	151409783	151412856	21	gain	0.0833714786843169	0.270222428818016
4	169076460	169079533	61	gain	0.0833179836304064	0.270129553935759
4	172014248	172017321	6	gain	0.0837039370260561	0.270799063964705
4	172373789	172379935	0	loss	0.014334367057937	0.0366759219128658
4	173424755	173433974	0	loss	0.00270490207855829	0.00496560719069383
4	174401969	174408115	6	gain	0.014440582911309	0.0368423164510729
4	176556142	176559215	43	gain	0.0833296832969819	0.270149868325151
4	190197189	190203335	5	gain	0.0145078200409262	0.0369765473823075
4	190538292	190679650	7	gain	7.95397374788237e-30	0
4	190679650	190685796	4	gain	0.0145339903050875	0.0370013628781888
4	190765694	190768767	9	gain	0.0835505548396325	0.270533148438654
4	190814862	190817935	5	gain	0.0837593111039417	0.270895014685397
4	190817935	190839446	3	gain	7.32724953858463e-06	9.13986966166735e-06
4	190839446	190842519	5	gain	0.08379456459412	0.270956087142446
4	190842519	191154276	3	gain	7.80561023835321e-07	2.34205165261514e-08
4_gl000193_random	0	76825	5	gain	5.32414652753434e-18	0
4_gl000193_random	76825	92190	27	gain	0.000107978761587498	9.11188764550763e-05
4_gl000193_random	92190	104482	1	loss	0.00868846604943461	0.0538200701984468
4_gl000193_random	104482	156723	5	gain	1.01403525106753e-12	3.66373598126302e-15
4_gl000193_random	156723	172088	3	gain	0.000113615657333757	9.4920714604152e-05
4_gl000193_random	172088	189789	5	gain	5.15504707938422e-05	7.95327789340217e-05
4_gl000194_random	0	169015	4	gain	1.30665118940796e-37	0
4_gl000194_random	169015	178234	6	gain	0.00277650627833762	0.00505296077103734
4_gl000194_random	178234	191469	4	gain	0.0158107085323789	0.00335333912864122
5	5165713	5168786	7	gain	0.0836410479231572	0.270690059145279
5	28615776	28618849	10	gain	0.083487759082606	0.270424221718374
5	46027394	46036613	4	gain	0.0145448177169796	0.0370013628781888
5	46091927	46095000	6	gain	0.0836787767917833	0.2707554581957
5	55301708	55304781	9	gain	0.0835388300622072	0.270512813021282
5	57323742	57332961	0	loss	0.00270195752083148	0.00496117125799744
5	68518681	68521754	5	gain	0.0838709883697311	0.271088445241198
5	83471899	83474972	17	gain	0.0833890378096497	0.270252908466165
5	83948214	83954360	0	loss	0.0143100298375261	0.0366401814821916
5	104432832	104503511	1	loss	7.90769489756759e-15	0
5	104798519	104801592	5	gain	0.0837693823040892	0.270912462934412
5	176611456	176614529	5	gain	0.0838449475618213	0.271043350925353
5	178009671	178012744	7	gain	0.0836284746951943	0.270668262022566
5	180471144	180474217	5	gain	0.0838726686466786	0.271091354739725
6	258132	368760	4	gain	3.58901438911956e-25	0
6	368760	374906	6	gain	0.014448025337997	0.0368642595572494
6	374906	381052	4	gain	0.0145678328460601	0.0370334043952507
6	29841903	29906436	1	loss	1.22893715548471e-12	2.88657986402541e-15
6	35754355	35766647	4	gain	0.00054776710906825	0.000684085165610582
6	44011506	44014579	4	gain	0.0839651258568035	0.271251412221236
6	46107292	46110365	4	gain	0.0839710122886285	0.271261600028266
6	53928077	53934223	0	loss	0.0143214354284831	0.0366671825476133
6	55406190	55409263	31	gain	0.0833497429643065	0.270184695586783
6	57206968	57369837	4	gain	3.68144389874584e-34	0
6	57369837	57566509	6	gain	6.41435766242132e-41	0
6	57566509	57609531	4	gain	2.2027118611501e-07	3.27390635712632e-08
6	65411878	65414951	5	gain	0.0838121958437675	0.270986627135795
6	74145344	74148417	11	gain	0.0834752045192764	0.270402440214918
6	78300040	78303113	35	gain	0.0833430559739745	0.270173086135485
6	78966881	79037560	1	loss	9.63386029216383e-15	0
6	110394452	110412890	1	loss	9.86361652532898e-05	5.41750440956612e-05
6	118965049	118968122	5	gain	0.0837525975151799	0.270883382974682
6	123586841	123589914	5	gain	0.0838155545175553	0.270992444561957
6	138509329	138512402	4	gain	0.0839382207079991	0.271204842941072
6	147605409	148972894	3	gain	1.01554087659114e-280	0
6	149058938	149062011	11	gain	0.0834735306930315	0.270399536111181
6	153742190	153751409	3	gain	0.00278583073036234	0.00506059077431265
6	154418250	154421323	4	gain	0.0840029730336138	0.271316910133416
7	4581843	4584916	11	gain	0.0834626514850158	0.270380659991627
7	11213377	11622086	1	loss	6.11885897805263e-73	0
7	52729607	52744972	5	gain	0.000111191249624524	9.31108492046029e-05
7	56761383	56770602	0	loss	0.0027068025727184	0.00496964301141012
7	57615677	57803130	3	gain	1.32414721086842e-16	0
7	64686650	64689723	4	gain	0.0839600806096871	0.271242680037211
7	86938243	86947462	0	loss	0.00270391622681741	0.00496286454888439
7	98406679	98409752	4	gain	0.0839600806096871	0.271242680037211
7	100545487	100619239	4	gain	4.83046565849418e-06	1.73459426466849e-06
7	133786128	133798420	0	loss	0.000532769150110904	0.000672016423743482
7	141763636	141794366	1	loss	4.2180194092912e-07	4.97297538704089e-08
7	150604657	150607730	10	gain	0.0835061752083314	0.270456170239148
7	152098135	152113500	11	gain	0.000108791358955108	9.17253369973059e-05
7	158385493	158388566	27	gain	0.0833572663478926	0.270197756654696
7	158511486	158517632	4	gain	0.0145370640326593	0.0369957581062721
7	158993947	158997020	6	gain	0.0837341373926788	0.270851397648287
7_gl000195_random	0	101409	10	gain	2.73296807655865e-23	0
7_gl000195_random	101409	182896	6	gain	2.8629327023274e-19	0
8	593089	599235	0	loss	0.0148632847795629	0.0383111774273112
8	2197195	2283239	4	gain	5.371752789246e-16	0
8	17740429	17743502	4	gain	0.0839054394947427	0.271148094511648
8	21624701	21661577	1	loss	1.21849669670173e-07	1.76654257888487e-09
8	29522311	29525384	7	gain	0.083664522044275	0.270730750533389
8	32681355	32690574	0	loss	0.00270076851026816	0.00495939790223965
8	40775637	40778710	0	loss	0.0832803865710988	0.270064265235886
8	43092679	43098825	959	gain	0.0143073279531864	0.036635021495063
8	54889926	54892999	4	gain	0.0840416755309621	0.271383875469177
8	70715876	70798847	3	gain	2.28240470594373e-14	4.44089209850063e-16
9	3039197	3042270	5	gain	0.0838180735944093	0.27099680769134
9	9003890	9729118	1	loss	2.61387339266868e-123	0
9	24501029	24519467	0	loss	2.27067210722793e-05	1.35579142738207e-05
9	72651866	72654939	46	gain	0.0833271761135501	0.270145515147846
9	78788647	78791720	5	gain	0.083824791432369	0.271008442953453
9	136416616	136450419	1	loss	5.70144382850211e-07	1.18969996076856e-08
9	140220990	140224063	11	gain	0.0834576306994232	0.270371948260753
9	140608188	140611261	5	gain	0.0838037996360376	0.270972083968791
9	140777203	140786422	5	gain	0.00275652335492261	0.00502948083481924
9_gl000198_random	3073	55314	5	gain	1.0320755497506e-12	3.77475828372553e-15
9_gl000199_random	0	15365	107	gain	0.000111462987865437	9.55924929577634e-05
9_gl000199_random	15365	27657	5	gain	0.00817595960882194	0.0226684305955598
9_gl000199_random	27657	169874	107	gain	1.68571780039043e-32	0
9_gl000200_random	0	187035	1	loss	1.87809308025154e-35	0
Un_gl000211	67606	104482	3	gain	1.50528613976935e-07	1.53976260630628e-08
Un_gl000211	104482	116774	4	gain	0.000546305434856174	0.000683670744064169
Un_gl000212	9219	46095	3	gain	1.18648660111837e-06	4.65977331831624e-06
Un_gl000212	135212	172088	3	gain	1.6640087594837e-07	5.13702791415938e-09
Un_gl000213	0	164239	1	loss	2.75159246186906e-35	0
Un_gl000214	0	116774	9	gain	1.44861083706754e-26	0
Un_gl000214	116774	129066	46	gain	0.000533619883189124	0.000672409651334194
Un_gl000214	129066	137718	9	gain	0.00270470969145628	0.00496568787765739
Un_gl000215	0	172545	1	loss	1.69310101429252e-34	0
Un_gl000216	43022	132139	6	gain	3.34031454333572e-18	0
Un_gl000217	0	104482	3	gain	1.74955810583275e-06	4.06005562503253e-10
Un_gl000217	104482	172149	4	gain	3.87910928312401e-14	0
Un_gl000218	30730	129066	5	gain	1.3706553361027e-22	0
Un_gl000219	0	49168	6	gain	0.661823881055042	0.0267314694481744
Un_gl000219	73752	135212	6	gain	1.03491026888505e-14	0
Un_gl000219	135212	162869	4	gain	2.40848611410496e-07	5.35033128912232e-08
Un_gl000219	162869	179198	6	gain	2.2685629152806e-05	1.28257866780501e-05
Un_gl000220	0	101409	10	gain	2.72303630886928e-23	0
Un_gl000220	101409	147504	173	gain	1.97696949941272e-11	1.87849735766576e-13
Un_gl000220	147504	161802	10	gain	0.000107707625066869	9.09610827254381e-05
Un_gl000221	0	15365	6	gain	0.000109573899034888	9.19465910085293e-05
Un_gl000221	15365	86044	5	gain	1.13595545582023e-16	0
Un_gl000221	86044	155397	6	gain	8.9857864749936e-15	0
Un_gl000222	0	46095	1	loss	0.000119193796638927	8.06260712937767e-06
Un_gl000222	110628	186861	1	loss	4.2846178295232e-12	5.96445115519373e-12
Un_gl000223	0	180455	1	loss	7.55066901268587e-32	0
Un_gl000224	18438	110628	5	gain	4.01081629708069e-20	0
Un_gl000225	0	141358	19	gain	7.80210724060402e-32	0
Un_gl000225	141358	199745	5	gain	5.17050440025556e-12	1.4033219031262e-13
Un_gl000225	199745	211173	19	gain	0.000546229356105268	0.000684307274003482
Un_gl000227	0	128374	1	loss	1.19544568488945e-23	0
Un_gl000228	24584	119847	4	gain	6.06811401415217e-12	9.99200722162641e-16
X	3441760	3444833	2	gain	0.110768271902635	0.314950752430593
X	25124848	25127921	3	gain	0.0847772268034321	0.272654123444796
X	29371734	29374807	4	gain	0.0841250189962001	0.271528037377925
X	38956421	38959494	5	gain	0.0838676278975942	0.271082626312445
X	40818659	40821732	6	gain	0.0837433670420679	0.270867389967173
X	48995912	48998985	3	gain	0.0843408435957519	0.271901078395547
X	66634932	66638005	33	gain	0.0833480711759821	0.270181793189825
X	67870278	67873351	3	gain	0.0844328735676346	0.272060025536154
X	75497464	75500537	3	gain	0.0843083570024788	0.271845681535456
X	77522571	77525644	14	gain	0.0834224920492811	0.270310971879612
X	88228903	88231976	4	gain	0.0838987164245447	0.271136454878278
X	98084014	98087087	3	gain	0.0846518762365162	0.272437978676131
X	108015950	108019023	5	gain	0.0838617473336564	0.271072443406259
X	139803062	139806135	3	gain	0.0849710527272244	0.272988809568878
X	149166493	149169566	28	gain	0.0833564303892208	0.270196305402172
Y	15275883	15278956	3	gain	0.0842843150086482	0.271803410516209
