# Supplementary material for: Enhancer hijacking determines extrachromosomal circular MYCN amplicon architecture in neuroblastoma
Source: Nat Commun. 2020 Nov 16;11:5823. doi: 10.1038/s41467-020-19452-y (PMC7669906; doi:10.1038/s41467-020-19452-y)
Supplement: Supplementary file 3 — Source Data [file 41467_2020_19452_MOESM3_ESM.zip › SourceData/Fig3_IMR-5-75_IlluminaWGS.hg19.rmdup.fixRG.bam_CNVs.p.value.txt]

chr	start	end	copy number	status	WilcoxonRankSumTestPvalue	KolmogorovSmirnovPvalue
1	2055720	2116836	4	gain	2.85627580540356e-23	0
1	16929132	17275456	5	gain	2.82930624559868e-39	0
1	24363060	51002228	3	gain	0	0
1	51002228	51291140	5	gain	2.84521694042372e-102	0
1	51291140	59404752	4	gain	0	0
1	59404752	109849528	3	gain	0	0
1	109849528	109993984	4	gain	1.08449856139005e-52	0
1	109993984	121350448	3	gain	0	0
1	121350448	149849024	7	gain	0	0
1	149849024	150556488	5	gain	6.20669350718651e-247	0
1	150556488	151332476	6	gain	2.70369102791088e-268	0
1	151332476	162637084	5	gain	0	0
1	162637084	169811732	4	gain	0	0
1	169811732	187531668	3	gain	0	0
1	187531668	187598340	5	gain	1.27541341600162e-22	0
1	187598340	204371904	3	gain	0	0
1	204371904	204547844	4	gain	3.9161758977788e-63	0
1	204547844	225523596	3	gain	0	0
1	225523596	225747688	4	gain	3.86640100075524e-79	0
1	225747688	237972740	3	gain	0	0
1	237972740	238130160	5	gain	5.54867514428817e-56	0
1	238130160	249250621	3	gain	0	0
10	39077200	39153132	7	gain	6.92336279436705e-28	0
10	46964868	47148216	4	gain	5.55810703353432e-65	0
10	54593256	54595108	7	gain	0.0834825133602948	0.270415379345605
10	59428828	59526984	3	gain	5.29406987810624e-34	0
10	68073964	68116560	1	loss	2.02400860458912e-13	1.77635683940025e-15
10	69485188	69488892	4	gain	0.0144361119940615	0.0368875829245709
10	127576872	127584280	7	gain	0.000537058682877383	0.000676100813631564
10	133658840	134199624	3	gain	1.74231456819087e-113	0
11	1014896	1018600	7	gain	0.0143850529477563	0.0368002740991066
11	1092680	1094532	7	gain	0.0834491110521787	0.270357423521512
11	9867456	10117476	1	loss	1.50719668870274e-75	0
11	33458232	33513792	1	loss	7.52033581704206e-17	0
11	47672332	47776044	1	loss	1.39557960205224e-32	0
11	48944656	48946508	6	gain	0.0835089196186407	0.270461189554972
11	50724428	50729984	5	gain	0.00272351487197419	0.00499228868236423
11	50757764	50759616	8	gain	0.0834426473397505	0.270346207312219
11	55365540	55452584	1	loss	6.31995195724588e-28	0
11	56465628	56474888	4	gain	0.000109936917371648	9.24277285864195e-05
11	64466268	64542200	3	gain	3.72464336798164e-23	0
11	70216728	70218580	7	gain	0.0834835910343635	0.270417249039236
11	98570848	98911616	3	gain	7.46474335552498e-110	0
11	101528492	114420264	1	loss	0	0
11	114420264	114425820	5	gain	0.00276860529223579	0.00513169373373834
11	114425820	129539992	1	loss	0	0
11	129539992	129541844	5	gain	0.0836129937437693	0.270641680757852
11	129541844	135006516	1	loss	0	0
12	31354360	31408068	3	gain	1.41510009829393e-20	0
12	32165536	32226652	3	gain	3.97632074252814e-23	0
12	34830564	34843528	12	gain	4.62735510328984e-06	1.68004989742343e-06
12	34843528	34854640	4	gain	2.92051265497235e-05	3.00857794205411e-05
12	44603568	45857372	3	gain	0	0
12	75035632	84871604	1	loss	0	0
12	120737436	120781884	3	gain	1.18006217904591e-16	0
12	120781884	120867076	5	gain	1.95659934703537e-29	0
12	120867076	124345132	3	gain	0	0
12	124345132	126032304	4	gain	0	0
12	126032304	133503272	3	gain	0	0
12	133682916	133851895	3	gain	1.84473788787054e-44	0
13	19642312	19651572	4	gain	0.000110457934423111	9.27002408579458e-05
13	20359036	20512752	1	loss	2.03383156853946e-47	0
13	20577572	20964640	3	gain	6.42330457872404e-123	0
13	23631520	23637076	0	loss	0.00270486988788627	0.00496780966924393
13	38071564	38084528	1	loss	2.51533857405228e-05	1.0506761281226e-05
13	43753500	43957220	3	gain	1.07014141775308e-72	0
13	57752768	57789808	1	loss	1.47962187709715e-13	2.22044604925031e-15
13	62534632	62536484	11	gain	0.0833704967599379	0.270220982707569
13	63619904	63621756	5	gain	0.0835935729889035	0.270608007340342
13	63629164	63638424	8	gain	0.000108534992283478	9.14886865746034e-05
13	63638424	63649536	6	gain	2.24701780582617e-05	1.24733359748719e-05
13	72244668	72390976	1	loss	9.03577000848946e-45	0
13	83165912	83171468	0	loss	0.00270172864489742	0.0049617849928898
13	109869900	109871752	6	gain	0.0834905961904472	0.270429402277756
13	110434760	110440316	0	loss	0.00271188393345432	0.00498019164069563
14	0	20423856	3	gain	5.35156065650222e-72	0
14	34817600	34819452	5	gain	0.0835951912456075	0.270610813341727
14	35604700	35615812	1	loss	0.000142192947967023	7.62900494979402e-05
14	62134600	62177196	3	gain	6.66040509379802e-16	0
14	89260844	89264548	5	gain	0.0143939213238562	0.0367746294606462
14	99702420	100393216	3	gain	7.06873963335505e-184	0
14	100393216	100395068	7	gain	0.0834825133602948	0.270415379345605
14	100395068	101150684	3	gain	5.75805899655605e-204	0
14	106530744	106569636	1	loss	1.33684742674588e-10	4.53526105559376e-13
14	106715944	106730760	3	gain	1.71934183186401e-06	1.15649734222512e-06
14	107149312	107160424	3	gain	2.48903472278707e-05	1.612476598567e-05
14	107160424	107162276	7	gain	0.0834798192244158	0.270410705152794
14	107162276	107182648	3	gain	2.60214067300594e-08	4.76165717966381e-09
15	0	21935088	3	gain	6.41611118150009e-24	0
15	21935088	42886764	1	loss	0	0
15	63356920	63484708	3	gain	4.27127235841977e-44	0
15	76750584	76796884	3	gain	8.36917557891611e-18	0
16	0	651904	1	loss	3.96106514244578e-160	0
16	21351708	21592468	4	gain	9.20667128948093e-13	3.33066907387547e-15
16	22438832	22709224	4	gain	5.06769284701824e-29	0
16	32485932	32563716	6	gain	2.43044936664436e-19	0
16	32563716	33558240	4	gain	2.51579701810919e-46	0
16	33558240	33871228	3	gain	7.17519153621309e-14	8.88178419700125e-16
16	33871228	33954568	4	gain	1.16079262737747e-24	0
16	33954568	33999016	10	gain	2.14003511801227e-15	0
16	33999016	34013832	4	gain	4.73693607255284e-06	1.70969514534658e-06
16	34013832	34195328	9	gain	4.40199511229639e-08	4.26437840594929e-09
16	68614748	69820400	3	gain	0	0
16	69820400	70844556	1	loss	2.93173195378894e-190	0
16	71201992	90354753	1	loss	0	0
17	21194288	21222068	4	gain	2.10823234920338e-11	2.02393657389166e-13
17	21222068	21253552	6	gain	9.65112860088076e-13	3.5527136788005e-15
17	21303556	21353560	5	gain	2.11377142591511e-13	4.44089209850063e-16
17	21505424	21675808	5	gain	7.00267373266784e-14	0
17	40418048	44166496	4	gain	0	0
17	44166496	44357252	7	gain	2.11054853759427e-53	0
17	44357252	72431720	4	gain	0	0
17	72431720	81195210	5	gain	0	0
17_gl000203_random	14816	16668	3	gain	0.0876325362869582	0.277544560392845
17_gl000204_random	33336	53708	5	gain	9.48839883034959e-09	5.69208014056244e-10
17_gl000205_random	0	74080	3	gain	8.2186683493549e-10	1.11022302462516e-16
17_gl000205_random	74080	124084	8	gain	2.36433649062554e-19	0
17_gl000205_random	124084	159272	4	gain	0.126040243003033	5.91398518701158e-06
17_gl000205_random	159272	174588	8	gain	1.06087770223097e-05	1.34151558406348e-06
18	0	1027860	3	gain	3.83624033386763e-295	0
18	42123740	42125592	7	gain	0.0834674271063262	0.270389204625178
18	44772100	44775804	1	loss	0.0144374803149925	0.0368834702148803
18	50954076	50955928	35	gain	0.0833118443866899	0.270119152128843
18	53100544	53137584	1	loss	1.11869818305561e-12	1.4432899320127e-15
18	76959860	76961712	7	gain	0.0834862852688286	0.270421923314581
19	7513564	7517268	7	gain	0.0144012584307499	0.0368593161447797
19	20596092	20716472	1	loss	7.04315041839966e-35	0
19	24513072	24535296	3	gain	2.84087890756668e-09	2.22649010339637e-10
19	24535296	24596412	4	gain	5.60501516979759e-20	0
19	27826300	27837412	4	gain	6.51041353066532e-05	0.000489425107931596
19	27837412	27870748	6	gain	4.42612342481693e-12	2.60902410786912e-14
19	27872600	27891120	6	gain	4.45106205594419e-08	4.24155510714286e-09
19	34880568	34884272	11	gain	0.0143405282638177	0.0366908806068953
19	43296056	43540520	1	loss	8.11675348790181e-24	0
19	49015032	49152080	3	gain	1.18947390925261e-48	0
19	55300720	55378504	0	loss	2.89865074007892e-19	0
19	57621276	59128983	1	loss	0	0
19_gl000208_random	0	55560	4	gain	2.68779870663428e-21	0
19_gl000208_random	55560	88896	3	gain	9.89011065824862e-11	5.9322546874796e-12
19_gl000208_random	88896	92689	4	gain	0.317341731167116	0.13896191231975
19_gl000209_random	16668	144456	1	loss	2.03497253274347e-31	0
1_gl000192_random	0	85192	3	gain	1.00253908443936e-12	0
1_gl000192_random	85192	231500	6	gain	2.19411170443152e-53	0
1_gl000192_random	231500	235204	3	gain	0.0148480037179716	0.0380312718972989
1_gl000192_random	235204	403736	6	gain	3.16228732062857e-61	0
1_gl000192_random	403736	451888	5	gain	1.10953139579814e-18	0
1_gl000192_random	451888	527820	9	gain	1.48675136186541e-28	0
1_gl000192_random	527820	540784	18	gain	4.61426243011505e-06	1.66860805561608e-06
1_gl000192_random	540784	547496	9	gain	0.000535124549424065	0.000676044254461661
2	8913676	8989608	3	gain	2.92519315772828e-28	0
2	14738216	15238256	201	gain	1.36391023741865e-171	0
2	15238256	16125364	112	gain	1.84981330745762e-306	0
2	17355092	17369908	91	gain	9.65492429005839e-07	2.25623588367974e-07
2	29694968	29924616	128	gain	1.31592256521177e-79	0
2	53400568	53602436	125	gain	4.08051912553883e-71	0
2	66722004	67707268	105	gain	0	0
2	69133308	69401848	92	gain	2.84758604735871e-95	0
2	73429948	73516992	3	gain	5.35285842743934e-30	0
2	89831260	89890524	6	gain	5.7684230669681e-22	0
2	89890524	91820308	46	gain	1.83424179274077e-09	0
2	132975452	133114352	4	gain	8.79429085272625e-45	0
2	162133340	162138896	18	gain	0.00271107705518143	0.00498498552503546
20	21285036	21288740	0	loss	0.0183399366180763	0.0489937923543057
20	33241548	33243400	0	loss	0.0833193758477051	0.270132229717811
20	42271900	42275604	0	loss	0.0162611550830544	0.0425639407993686
20	45416596	45418448	5	gain	0.0835628309312967	0.270554697346814
20	53433904	53435756	20	gain	0.0833290599650922	0.270149044439819
20	57463856	57467560	0	loss	0.0143368729483912	0.0366880662705104
20	59110284	59125100	1	loss	6.76188528980444e-06	2.34299883061784e-06
20	59827008	59828860	0	loss	0.0833220657888629	0.270136900397296
20	61323424	61332684	1	loss	0.000572974362807943	0.000395684154491538
21	0	10860128	11	gain	6.96800741420104e-55	0
21	18342208	18344060	6	gain	0.0834911350683254	0.270430337158765
21	47216740	47218592	6	gain	0.0835267072369042	0.270492044519245
22	18358876	18360728	5	gain	0.0835536640201772	0.270538799358447
22	25411292	25453888	1	loss	1.04157178072752e-14	1.11022302462516e-16
22	28217072	28254112	1	loss	2.15485236515327e-12	2.1094237467878e-15
22	32541492	32543344	4	gain	0.0836302597041598	0.270671615250492
22	33050792	33089684	1	loss	1.78390168027924e-13	2.44249065417534e-15
22	37143712	37147416	0	loss	0.0143129212416915	0.0366520083177754
22	40923644	41301452	3	gain	5.43597040279472e-130	0
22	51081864	51083716	6	gain	0.0835245509985529	0.270488304386799
3	0	16445760	3	gain	0	0
3	16542064	17340276	1	loss	2.84852697946353e-220	0
3	17608816	23335200	3	gain	0	0
3	23335200	25944668	4	gain	0	0
3	25944668	45827740	3	gain	0	0
3	45827740	49713236	1	loss	0	0
3	49774352	50259576	3	gain	3.13402378888407e-167	0
3	75424552	75694944	1	loss	4.96271095670166e-36	0
3	75694944	75765320	4	gain	5.46451302124592e-22	0
3	90447976	90460940	6	gain	2.25362862665241e-05	1.25636364720627e-05
3	115848156	115964832	1	loss	5.53795448692584e-34	0
3	115964832	116020392	0	loss	2.40200616658797e-21	0
3	116020392	116433388	1	loss	2.65745184947549e-104	0
3	162511148	162625972	1	loss	5.9572453620965e-39	0
3	176967860	177097500	1	loss	2.52805295921393e-42	0
3	192874688	192885800	0	loss	2.57584221965971e-05	2.15255323161578e-05
4	3572508	3635476	4	gain	4.8161671749948e-21	0
4	5317092	5318944	68	gain	0.0832930181467771	0.270086460178152
4	15047500	15297520	3	gain	1.56234529075582e-81	0
4	49090964	49657676	37	gain	2.70860911691287e-21	0
4	68262868	68266572	52	gain	0.0143184388926224	0.0366566097335488
4	83271476	83354816	1	loss	6.54323627220466e-26	0
4	151408408	151410260	48	gain	0.0832994724693502	0.270097668521597
4	167139296	167787496	3	gain	2.48505848092507e-195	0
4	169076488	169078340	50	gain	0.0832983967207877	0.270095800440779
4	173424984	173434244	0	loss	0.000111145381880663	0.000100429853592598
4	174402840	174406544	5	gain	0.014407915868405	0.0368323518957776
4	176556716	176558568	26	gain	0.0833215277950038	0.27013596625669
4	190200400	190202252	6	gain	0.0835196996270853	0.270479889226752
4	190539316	190683772	6	gain	3.94512965943004e-50	0
4	190817116	190818968	6	gain	0.0835234728962823	0.270486434334725
4_gl000193_random	0	62968	5	gain	6.09758604892432e-24	0
4_gl000193_random	62968	81488	6	gain	4.41057234339295e-08	4.19275614227388e-09
4_gl000193_random	81488	92600	17	gain	2.21964849681768e-05	1.23479595584008e-05
4_gl000193_random	92600	105564	3	gain	0.0185183389911296	0.00292667252844536
4_gl000193_random	105564	189789	5	gain	2.2677625070861e-28	0
4_gl000194_random	0	144456	3	gain	2.43145583717108e-30	0
4_gl000194_random	179644	191469	3	gain	0.00106978324110369	6.87786416712077e-05
5	21523944	21573948	4	gain	2.54396209532958e-19	0
5	29424576	29433836	4	gain	0.000110177004173663	9.26066300316331e-05
5	46322224	46325928	9	gain	0.0143545621044895	0.0367067467628949
5	55302572	55304424	8	gain	0.0834232586354304	0.270312560721672
5	57323104	57334216	0	loss	2.2218143483305e-05	1.24722926688747e-05
5	164383520	164500196	1	loss	4.07492277109106e-40	0
5	165252108	165341004	1	loss	1.1815533563458e-29	0
5	178012388	178014240	6	gain	0.0835218557640074	0.270483629274302
5	180377392	180429248	1	loss	6.90423623105172e-20	0
6	0	257428	1	loss	9.24159037546776e-36	0
6	257428	383364	3	gain	8.77815811206262e-24	0
6	383364	20709064	1	loss	0	0
6	23127776	23222228	3	gain	8.22906357253467e-35	0
6	29843128	29906096	1	loss	2.08153836514067e-19	0
6	32458152	32497044	1	loss	3.85590076350574e-12	2.68673971959288e-14
6	57206428	57369404	4	gain	8.16074273452073e-52	0
6	57369404	57567568	6	gain	2.13623950707656e-68	0
6	57567568	57608312	4	gain	1.03530903977335e-10	2.12552198064486e-12
6	65977500	66238632	3	gain	3.53027403646871e-78	0
6	73415132	73717008	1	loss	1.40799588852722e-88	0
6	78967428	79037804	1	loss	1.6886588281116e-23	0
6	99922808	99991332	3	gain	1.30555423487818e-25	0
6	148298900	171115067	3	gain	0	0
7	944520	946372	6	gain	0.0834905961904472	0.270429402277756
7	57545344	57556456	6	gain	2.24373780389166e-05	1.25240368235024e-05
7	57604608	61801240	3	gain	2.86205223324907e-48	0
7	61801240	61916064	4	gain	4.77326284908072e-19	0
7	66812752	66955356	3	gain	1.57181267404271e-51	0
7	76809848	77748812	3	gain	0	0
7	98743084	98869020	3	gain	2.31707388834317e-43	0
7	150606492	150608344	14	gain	0.0833457403044783	0.27017800491844
7	152099204	152114020	10	gain	9.74196256906442e-07	2.27665541085997e-07
7	154391980	154399388	0	loss	0.00053250597700468	0.000671702493688753
7_gl000195_random	0	75932	8	gain	1.49612049663153e-28	0
7_gl000195_random	75932	103712	7	gain	2.03764378118059e-11	1.93511873192165e-13
7_gl000195_random	103712	182896	5	gain	1.32343704292622e-29	0
8	750060	2196472	4	gain	0	0
8	2196472	2283516	7	gain	3.1213887067959e-27	0
8	2283516	6567192	3	gain	0	0
8	6567192	13865924	4	gain	0	0
8	13865924	16842088	3	gain	0	0
8	16842088	21623952	4	gain	0	0
8	21660992	24972368	4	gain	0	0
8	24972368	24990888	1	loss	9.00433285298431e-07	5.44744606090219e-08
8	24990888	25066820	4	gain	1.37454862997974e-26	0
8	25066820	25070524	0	loss	0.0143129212416915	0.0366520083177754
8	25070524	27559612	4	gain	0	0
8	27559612	31232128	3	gain	0	0
8	32680392	32691504	0	loss	2.21630300957814e-05	1.23880620408467e-05
8	36330684	39232768	3	gain	0	0
8	39232768	39386484	1	loss	3.73116807713814e-36	0
8	40775484	40779188	0	loss	0.0143129212416915	0.0366520083177754
8	40779188	43092336	3	gain	0	0
8	43092336	43097892	755	gain	0.00270019018927822	0.00495872328804725
8	43097892	50033632	3	gain	0	0
8	52170840	62890216	3	gain	0	0
8	71253848	74468920	3	gain	0	0
8	80095296	82864036	3	gain	0	0
8	85054952	85167924	4	gain	1.40322158572064e-41	0
8	91355456	106677052	3	gain	0	0
8	106738168	111071848	3	gain	0	0
8	117114924	127189804	3	gain	0	0
8	130503032	136510920	3	gain	0	0
8	140524204	146364022	3	gain	0	0
8_gl000196_random	25928	37040	1	loss	0.000306098548352689	9.02844816446091e-05
9	21281332	21444308	3	gain	1.48594415570718e-51	0
9	27891120	28218924	3	gain	9.35708374150336e-108	0
9	28856012	29494952	3	gain	4.31612573570867e-204	0
9	71739072	71742776	0	loss	0.0143129212416915	0.0366520083177754
9	72652108	72653960	41	gain	0.0833070030243921	0.270110745351384
9	88288544	88518192	1	loss	4.05503629094119e-38	0
9	104713932	104725044	1	loss	0.000120616124606389	7.07960953781894e-05
9	132186500	132206872	3	gain	1.24660681240082e-08	1.26322197147033e-09
9	136401652	136416468	3	gain	1.01615697255288e-06	2.3897726242339e-07
9	136416468	136453508	1	loss	4.52225743535193e-10	6.76716682690426e-10
9	139844520	140222328	1	loss	2.48105799665152e-105	0
9	140222328	140224180	4	gain	0.0836286408977333	0.270668808789214
9	140224180	140776076	1	loss	8.3331488743608e-152	0
9	140776076	140785336	13	gain	0.000108109386054396	9.13882728409421e-05
9	140785336	141213431	1	loss	5.62583320398846e-67	0
9_gl000198_random	0	1852	1	loss	0.0833457403044783	0.27017800491844
9_gl000198_random	1852	3704	8	gain	0.0846099411223816	0.272365898504351
9_gl000198_random	3704	90085	1	loss	0.144818668082063	8.53619397389593e-11
9_gl000199_random	0	25928	52	gain	1.49811183266838e-08	3.79155151719601e-08
9_gl000199_random	25928	37040	3	gain	0.441138521032373	0.103690619602448
9_gl000199_random	37040	125936	52	gain	3.63572940947026e-33	0
9_gl000199_random	125936	133344	33	gain	0.166388027879569	0.199114544191826
9_gl000199_random	133344	169874	52	gain	1.43600555100424e-14	4.44089209850063e-16
9_gl000200_random	0	187035	1	loss	2.10957960903792e-61	0
9_gl000201_random	9260	14816	1	loss	0.00975114003997024	0.0122105835755908
Un_gl000212	0	137048	1	loss	4.2537159425787e-25	0
Un_gl000213	0	164239	1	loss	1.45119840753729e-54	0
Un_gl000214	0	112972	6	gain	1.25190804414646e-41	0
Un_gl000214	112972	124084	22	gain	2.24902998627414e-05	1.26638228233888e-05
Un_gl000214	124084	137718	6	gain	9.68245068358791e-07	2.27227836324673e-07
Un_gl000215	0	172545	1	loss	2.37893284156959e-53	0
Un_gl000216	24076	137048	5	gain	5.12011129335963e-37	0
Un_gl000217	0	105564	3	gain	6.85690519555672e-27	0
Un_gl000217	105564	150012	5	gain	1.62867103743338e-15	0
Un_gl000217	150012	172149	3	gain	6.74610683724342e-09	6.63734778250102e-09
Un_gl000218	0	27780	5	gain	2.09387210416719e-11	2.03281835808866e-13
Un_gl000218	27780	107416	4	gain	2.67826736911303e-23	0
Un_gl000218	107416	161147	5	gain	9.10268714143699e-19	0
Un_gl000219	0	3704	8	gain	0.989687009223072	0.700573369304511
Un_gl000219	3704	40744	3	gain	0.440530516343644	1.15630225309138e-05
Un_gl000219	40744	179198	8	gain	4.37500760828255e-48	0
Un_gl000220	0	100008	9	gain	4.50430890136147e-37	0
Un_gl000220	100008	148160	143	gain	1.03638769909713e-18	0
Un_gl000220	148160	161802	9	gain	9.6740902350422e-07	2.26538050318581e-07
Un_gl000221	20372	111120	4	gain	4.04624952175686e-30	0
Un_gl000222	0	46300	1	loss	2.88039841538473e-16	0
Un_gl000222	111120	186861	1	loss	2.17109196729969e-23	0
Un_gl000224	0	5556	7	gain	0.00270150439800294	0.00496002040910815
Un_gl000224	5556	20372	50	gain	9.67319676195481e-07	2.26279114889927e-07
Un_gl000224	20372	148160	7	gain	7.07836159422929e-47	0
Un_gl000224	148160	177792	4	gain	4.53476688681338e-12	2.72004641033163e-14
Un_gl000224	177792	179693	7	gain	0.999062816758409	0.699542300822699
Un_gl000225	0	138900	14	gain	1.32864770397509e-50	0
Un_gl000225	138900	200016	3	gain	0.00100868625263165	8.77866668247407e-11
Un_gl000225	200016	211173	14	gain	0.00129193390843665	0.000143406263872436
Un_gl000227	0	128374	1	loss	8.99206257697797e-41	0
Un_gl000228	25928	120380	3	gain	4.74151097069786e-08	3.34177130412172e-14
Un_gl000232	3704	11112	11	gain	0.0005338137670874	0.000672865241124976
Un_gl000234	7408	11112	8	gain	0.0143515842173466	0.0367008602306228
Un_gl000237	9260	18520	4	gain	0.000108924759575537	9.18657720918592e-05
Un_gl000238	24076	25928	1	loss	0.128386055971481	0.341276578856774
Un_gl000241	18520	22224	8	gain	0.0143464805356785	0.0366931833862399
Un_gl000242	24076	25928	1	loss	0.115239035246747	0.321782577077788
Un_gl000243	20372	31484	4	gain	3.14960048736547e-05	2.46379930812779e-05
Un_gl000245	18520	22224	4	gain	0.0144017704449994	0.036779757137288
Un_gl000246	16668	18520	1	loss	0.129946768293512	0.343536001836039
Un_gl000248	20372	29632	1	loss	0.000764730421616536	0.000391834330090823
X	30035736	30037588	3	gain	0.0872245044006348	0.276847824510867
X	30037588	30039440	45	gain	0.0833026997825592	0.270103272820635
X	38956820	38958672	7	gain	0.0834755087534765	0.270403226566919
X	62875400	62975408	0	loss	4.20391570470783e-37	0
X	67872096	67873948	4	gain	0.0836205472462134	0.270654776801218
X	77522868	77524720	15	gain	0.0833408973467045	0.270169596804128
X	81980632	82025080	0	loss	9.90457008288982e-17	0
X	106030704	106032556	6	gain	0.0835331762224445	0.270503265142972
X	111951548	111953400	39	gain	0.083310230573935	0.270116349848471
X	115138840	115153656	0	loss	2.21457425907456e-05	1.23513182070933e-05
X	149167488	149169340	3	gain	0.0839713130273426	0.271262379413732
