# Supplementary material for: Enhancer hijacking determines extrachromosomal circular MYCN amplicon architecture in neuroblastoma
Source: Nat Commun. 2020 Nov 16;11:5823. doi: 10.1038/s41467-020-19452-y (PMC7669906; doi:10.1038/s41467-020-19452-y)
Supplement: Supplementary file 3 — Source Data [file 41467_2020_19452_MOESM3_ESM.zip › SourceData/Fig3_Kelly_IlluminaWGS.hg19.rmdup.fixRG.bam_CNVs.p.value.txt]

chr	start	end	copy number	status	WilcoxonRankSumTestPvalue	KolmogorovSmirnovPvalue
1	0	3451912	3	gain	0	0
1	3709460	4020824	1	loss	1.55409605550367e-54	0
1	17003934	17236496	4	gain	1.02717697190936e-16	0
1	24255640	24363272	1	loss	8.97758428341901e-34	0
1	72361378	72961042	1	loss	9.48952106154421e-204	0
1	97702948	99592274	3	gain	0	0
1	99592274	99865198	5	gain	3.555127090656e-89	0
1	99865198	121351236	3	gain	0	0
1	121351236	145382002	9	gain	5.44592631367662e-88	0
1	145382002	249250621	3	gain	0	0
10	2433252	2435174	5	gain	0.0835927116368843	0.270606419524666
10	39076182	39154984	7	gain	7.03951436381222e-28	0
10	46964070	47536826	5	gain	4.00455387172715e-63	0
10	47536826	47704040	3	gain	1.27748431805045e-46	0
10	109261856	109327204	1	loss	6.77483025804354e-24	0
10	127574672	127586204	7	gain	2.24801550812432e-05	1.25276816782538e-05
10	134094096	135534747	1	loss	0	0
11	0	1016738	1	loss	1.6607079012719e-256	0
11	1016738	1018660	5	gain	0.0836147582199056	0.27064464574174
11	1018660	22151050	1	loss	0	0
11	29006824	29012590	0	loss	0.00270307678503795	0.00496408546046834
11	48340222	48388272	4	gain	2.31925189620995e-15	0
11	48945652	48947574	6	gain	0.0835291919413037	0.270496260113414
11	50648544	50650466	5	gain	0.0836621094383358	0.270726732985905
11	50723502	50727346	8	gain	0.0143664597850368	0.036729746767907
11	50729268	50731190	6	gain	0.0835486325932022	0.270529978906865
11	50740800	50746566	6	gain	0.00272441100817735	0.00499638951650749
11	50746566	50758098	3	gain	7.35744360540107e-05	0.000527667763544848
11	50758098	50760020	7	gain	0.0835039245709145	0.270452430266126
11	51340464	51363528	0	loss	1.98597540070932e-09	7.63888952093339e-11
11	54884632	54892320	0	loss	0.000533891481959878	0.000673573799477079
11	56464516	56476048	4	gain	2.29784011056825e-05	1.27922605226427e-05
11	65970728	66082204	3	gain	4.59592417533267e-37	0
11	70216426	70218348	6	gain	0.0835175293087431	0.2704760303092
11	99075256	99173278	1	loss	2.67227270551677e-34	0
11	114418582	114424348	6	gain	0.00272641602951229	0.00499375293094317
11	114743400	135006516	1	loss	0	0
12	2364060	2365982	6	gain	0.0835311358416221	0.270499631854772
12	37990252	38005628	3	gain	7.39943558985674e-05	0.00051331345680028
12	38005628	38009472	12	gain	0.0143456956820661	0.0366965153527143
12	38049834	38051756	9	gain	0.0834372225594608	0.270336699430513
12	38122870	38124792	9	gain	0.0834255703281655	0.270316478334317
12	38140168	38142090	6	gain	0.0835758556616575	0.270577190369289
12	110997422	111001266	4	gain	0.0144617193456795	0.0368901186886826
12	132072152	132074074	5	gain	0.0835888215521151	0.270599674130529
12	133502120	133682788	1	loss	2.44807452005164e-60	0
13	19640918	19652450	3	gain	2.31168961003573e-05	1.27739647959313e-05
13	20369356	20371278	4	gain	0.0836945543075127	0.27078296760377
13	39056962	39060806	1	loss	0.0143505007781332	0.0367254375071814
13	49531862	49537628	1	loss	0.00279982736443806	0.00518941604487155
13	51069462	51075228	0	loss	0.00270318837602206	0.00496445998631145
13	59468602	59470524	4	gain	0.0837166226376078	0.27082121200997
13	62655278	62657200	0	loss	0.0833149398535036	0.270124432969581
13	63620122	63622044	5	gain	0.0836199463354379	0.270653640718189
13	63629732	63637420	9	gain	0.000535789115425789	0.000674195085271112
13	63637420	63648952	7	gain	2.24217657725813e-05	1.24313855350833e-05
13	65342234	65344156	0	loss	0.0833259328822027	0.270143520739734
13	94129950	94160702	1	loss	1.00204260862938e-08	6.11519168636221e-10
13	94743068	94862232	1	loss	1.82320171090409e-38	0
13	99254002	99257846	0	loss	0.0143232226068489	0.0366583932062439
13	110434276	110440042	1	loss	0.00271151375267258	0.00497683387941095
14	41609378	41668960	1	loss	5.5729720828403e-20	0
14	52995306	52997228	6	gain	0.0835609469011981	0.270551335728732
14	70016538	70022304	0	loss	0.00270453709985949	0.00496677013475522
14	80729766	80841242	1	loss	6.23023063497897e-37	0
14	82498006	82503772	0	loss	0.00271083306264402	0.00498390841219576
14	98014312	100393748	1	loss	0	0
14	100393748	100395670	9	gain	0.083440459524299	0.270342316597566
14	100395670	106530694	1	loss	0	0
14	106530694	106569134	0	loss	1.97968503359029e-11	1.88626891883814e-13
14	106569134	107349540	1	loss	1.81446556431789e-202	0
15	0	21941552	5	gain	8.78086893040978e-41	0
15	27067526	27069448	10	gain	0.0834158611422512	0.270299628263984
15	54844270	54846192	57	gain	0.0833013618517732	0.270100855318522
16	3578764	3580686	8	gain	0.0834741299883531	0.270400740183808
16	6286862	6498282	1	loss	1.57668380208185e-73	0
16	6498282	6771206	0	loss	1.34495420146937e-94	0
16	6771206	6826944	1	loss	6.23168741060722e-20	0
16	22625784	22710352	4	gain	8.31285265373695e-30	0
16	34465304	34757448	3	gain	1.79168306098922e-94	0
16	48951418	48953340	15	gain	0.0833543908829986	0.270192928951521
17	21507180	21670550	6	gain	3.41737867265719e-13	3.21964677141295e-15
17	21670550	21682082	4	gain	2.30707698183648e-05	1.30324017256767e-05
17	39137686	39420220	3	gain	1.40908266459883e-78	0
17	39420220	39431752	0	loss	0.00206686938253449	0.00048148006420401
17	39431752	41378738	3	gain	0	0
17	41378738	41382582	28	gain	0.0143615476548989	0.0367799514416196
17	41382582	41463306	3	gain	7.96174353078318e-28	0
17	41463306	41467150	32	gain	0.0143255706102425	0.0366716090565832
17	41467150	70560464	3	gain	0	0
17	70560464	70566230	0	loss	0.00271458345846685	0.00499827357300742
17	70566230	81195210	3	gain	0	0
17_gl000203_random	15376	28830	4	gain	4.81999817123573e-06	1.74801570651528e-06
17_gl000204_random	11532	57660	3	gain	0.00453222747403606	3.45892882114285e-07
17_gl000205_random	0	44206	11	gain	4.86928006498727e-16	0
17_gl000205_random	44206	73036	5	gain	6.22216848808069e-08	4.06750522152777e-10
17_gl000205_random	73036	174588	11	gain	2.04727384789295e-36	0
18	0	15199176	1	loss	0	0
18	23984638	28337968	1	loss	0	0
18	28337968	28339890	6	gain	0.0835240083862318	0.270487268953037
18	28339890	32595198	1	loss	0	0
18	34959258	34978478	3	gain	1.58915527595426e-05	1.04405540221064e-05
18	34978478	35839534	1	loss	1.14061575406355e-283	0
18	42124474	42126396	6	gain	0.0835810418223797	0.270586183710237
18	43998424	44011878	3	gain	4.83612613086196e-06	1.72891696792465e-06
18	44640372	48463230	1	loss	0	0
18	48480528	50442890	1	loss	0	0
18	50442890	50723502	0	loss	1.21476117429864e-92	0
18	50723502	58313480	1	loss	0	0
18	68215624	69672500	1	loss	0	0
18	76238052	76257272	1	loss	1.00317375148359e-06	2.35801896342203e-07
18	77773730	78077248	3	gain	9.48954521704575e-72	0
19	7515020	7516942	17	gain	0.083346628829421	0.270179453330632
19	24513188	24603522	4	gain	2.09717167739633e-27	0
19	27826716	27832482	5	gain	0.0027299046026054	0.00499419227329356
19	27836326	27870922	5	gain	4.46847245513834e-12	2.62012633811537e-14
19	27872844	27890142	5	gain	2.10027268087551e-07	3.13402731544343e-08
19	34880456	34884300	10	gain	0.0143643105457878	0.0367562276470343
19	49750970	49806708	3	gain	1.38208600806446e-20	0
19	54555970	54561736	0	loss	0.00272034888584273	0.00502219471621523
19	55228670	55372820	1	loss	7.24681827296473e-24	0
19_gl000208_random	0	86490	4	gain	1.76486257162386e-29	0
19_gl000208_random	86490	88412	68	gain	0.0836186492821165	0.270651391953632
19_gl000208_random	88412	92689	4	gain	0.00270497440435193	0.0049702684500148
19_gl000209_random	17298	144150	1	loss	2.74954649905762e-44	0
1_gl000191_random	0	1922	1	loss	0.0839437453451963	0.27121513343812
1_gl000191_random	53816	106433	1	loss	1.15205628314162e-17	0
1_gl000192_random	0	84568	1	loss	4.08461528886817e-27	0
1_gl000192_random	84568	409386	3	gain	9.46890116418172e-80	0
1_gl000192_random	480500	524706	5	gain	1.08492402841171e-16	0
2	8183876	15833436	3	gain	0	0
2	15833436	16842486	354	gain	0	0
2	16842486	35972152	3	gain	0	0
2	35972152	35991372	0	loss	5.24850175242936e-05	1.33529425039303e-06
2	35991372	43045112	3	gain	0	0
2	43045112	43606336	4	gain	5.32075721339596e-188	0
2	43606336	43698592	3	gain	2.20231355572594e-32	0
2	50273754	50381386	3	gain	3.91968771751309e-35	0
2	77787184	77883284	1	loss	4.7154636639224e-30	0
2	84287388	91760124	1	loss	0	0
2	91760124	91821628	12	gain	2.47343681261561e-21	0
2	91821628	133023542	1	loss	0	0
2	133023542	133115798	3	gain	1.59885704106336e-29	0
2	133115798	141599506	1	loss	0	0
2	141599506	141739812	0	loss	6.37992522303307e-47	0
2	141739812	162134154	1	loss	0	0
2	162134154	162139920	31	gain	0.00270512328870692	0.00496583346934965
2	162139920	166502860	1	loss	0	0
20	14791712	14820542	1	loss	2.23802004082504e-11	2.19269047363468e-13
20	50387152	50460188	4	gain	1.62896886183238e-26	0
20	50460188	62047926	3	gain	0	0
20	62047926	62199764	4	gain	5.01348231517287e-53	0
20	62199764	63025520	3	gain	1.09288171149719e-210	0
21	0	10859300	12	gain	7.19086205343281e-61	0
21	10859300	14345808	10	gain	4.33166143894811e-41	0
21	38699470	38701392	18	gain	0.0833362803354101	0.270161486599159
22	0	18057190	3	gain	2.61932768951178e-202	0
22	18057190	18061034	1	loss	0.014432096597836	0.0369074259899187
22	18061034	18358944	3	gain	1.10065675253928e-99	0
22	18358944	18360866	6	gain	0.0835311358416221	0.270499631854772
22	18360866	25414606	3	gain	0	0
22	25454968	28216882	3	gain	0	0
22	28255322	29514232	3	gain	0	0
22	29514232	29518076	5	gain	0.0144206937917316	0.0368305246953053
22	29518076	32541382	3	gain	0	0
22	32541382	32543304	15	gain	0.0833543908829986	0.270192928951521
22	32543304	33050712	3	gain	9.79740644477654e-161	0
22	33089152	33479318	3	gain	2.36851950039332e-129	0
22	33479318	33483162	5	gain	0.0144081701442021	0.0367854991950404
22	33483162	37142650	3	gain	0	0
22	37142650	37148416	1	loss	0.0494416111359538	0.141017946735274
22	37148416	39039664	3	gain	0	0
22	39039664	39041586	6	gain	0.0835389118092687	0.270513119126841
22	39041586	46466272	3	gain	0	0
22	46466272	46468194	1	loss	0.0834262176397697	0.270317601699597
22	46468194	51080994	3	gain	0	0
22	51080994	51082916	8	gain	0.0834741299883531	0.270400740183808
22	51082916	51304566	3	gain	1.97564749036807e-25	0
3	29518076	29946682	1	loss	6.86211619189359e-145	0
3	50294896	50400606	1	loss	5.68189480761167e-36	0
3	75694126	75761396	5	gain	2.72769586886265e-21	0
3	77018384	77083732	3	gain	3.31542882364971e-23	0
3	90447398	90460852	5	gain	2.26216864662918e-05	1.26485012573729e-05
3	115537186	115771670	1	loss	4.11516560869319e-81	0
3	115771670	116330972	0	loss	9.73873773283232e-179	0
3	116330972	116619272	1	loss	1.95997586933395e-95	0
3	118583556	140386724	3	gain	0	0
3	140776890	161868918	3	gain	0	0
3	161868918	161957330	5	gain	1.77961412686855e-30	0
3	161957330	198022430	3	gain	0	0
4	0	3572998	1	loss	0	0
4	3572998	3636424	3	gain	2.44521087602213e-13	0
4	3636424	5318174	1	loss	0	0
4	5318174	5320096	8	gain	0.0834534084007684	0.270364786117476
4	5320096	10211586	1	loss	0	0
4	10211586	10234650	0	loss	1.98006988356213e-09	7.58491047747611e-11
4	10234650	12787066	1	loss	0	0
4	19227688	19229610	10	gain	0.0834087416542699	0.270287272032897
4	63376028	63412546	1	loss	5.09188213009867e-14	1.11022302462516e-16
4	68263674	68267518	50	gain	0.0143195481526106	0.036655934903191
4	94058836	94418250	1	loss	3.12093175934791e-121	0
4	95431144	96128830	1	loss	4.53696010183959e-226	0
4	119125560	119129404	0	loss	0.014313119858474	0.036652554972003
4	169076418	169078340	8	gain	0.08346506378109	0.270385009850525
4	173425904	173433592	0	loss	0.000532731107847585	0.000671994765801487
4	174402280	174406124	6	gain	0.0144007836408972	0.0367842662976879
4	176556842	176558764	6	gain	0.0835538173858493	0.270538971103
4	181894236	182672646	1	loss	3.94953628826845e-255	0
4	182672646	182776434	0	loss	8.059973190733e-34	0
4	182776434	183698994	1	loss	0	0
4	190197276	190201120	7	gain	0.0143835614531878	0.0367491439158392
4	190539392	190681620	7	gain	1.62053655242817e-47	0
4	190681620	190685464	4	gain	0.014457396024808	0.0368823945072916
4_gl000193_random	0	189789	5	gain	3.28341817486576e-57	0
4_gl000194_random	0	32674	4	gain	9.71612672255047e-13	3.66373598126302e-15
4_gl000194_random	32674	90334	5	gain	2.7849353340981e-21	0
4_gl000194_random	90334	191469	4	gain	3.02832763487561e-34	0
5	1260832	1331946	3	gain	1.14583505055088e-20	0
5	1331946	1333868	12	gain	0.0833841508461689	0.270244590042546
5	38416936	38534178	3	gain	1.70290639407301e-41	0
5	46322122	46325966	10	gain	0.0143517278386502	0.0367075895672107
5	81761880	81763802	7	gain	0.0835078114557063	0.27045917298226
5	153998328	154052144	3	gain	6.06970220448801e-20	0
5	164834564	165120942	1	loss	2.13604338888923e-95	0
5	165120942	165326596	0	loss	4.28482639428711e-71	0
5	165326596	166235702	1	loss	4.36415997493079e-296	0
5	178011796	178013718	5	gain	0.0835849316139481	0.270592928859052
6	295988	380556	4	gain	8.42662506375804e-30	0
6	32454892	32497176	0	loss	2.11441564623573e-15	0
6	35754966	35766498	4	gain	2.27262545620185e-05	1.25245337645463e-05
6	57206408	57367856	4	gain	1.32486770750321e-49	0
6	57367856	57567744	5	gain	9.21069601903293e-66	0
6	57567744	57608106	4	gain	4.98431178972629e-09	6.90359325261625e-09
6	62184388	62190154	4	gain	0.00274693684016241	0.00501047286720857
6	103738028	103763014	1	loss	2.11719242875056e-09	8.27589108354232e-11
6	119467676	119521492	3	gain	5.97306028242664e-20	0
6	153740780	153752312	3	gain	2.31615071874443e-05	1.29369352921405e-05
6	162372482	162697300	0	loss	1.35150088852436e-109	0
6	162697300	162743428	1	loss	2.45898681826985e-17	0
6	166700826	166702748	5	gain	0.0835978986446305	0.270615413574324
7	0	40855954	3	gain	0	0
7	41040466	57544680	3	gain	0	0
7	57544680	57556212	7	gain	2.243124050136e-05	1.24905845593215e-05
7	57556212	57990584	3	gain	3.50671779456584e-78	0
7	57990584	61982578	6	gain	5.23593761469634e-74	0
7	61982578	77660332	3	gain	0	0
7	78358018	91702464	3	gain	0	0
7	91869678	99348180	3	gain	0	0
7	99348180	115646740	1	loss	0	0
7	115646740	133784654	3	gain	0	0
7	133784654	133798108	0	loss	4.6076279757756e-06	1.67448963328543e-06
7	133798108	146927290	3	gain	0	0
7	146927290	147079128	1	loss	6.46573612474681e-52	0
7	147079128	152099392	3	gain	0	0
7	152099392	152114768	12	gain	9.74336658638731e-07	2.2892100282057e-07
7	152114768	159138663	3	gain	0	0
7_gl000195_random	0	103788	11	gain	4.45186717128384e-37	0
7_gl000195_random	103788	109554	7	gain	0.00271827316600902	0.00498058912150789
7_gl000195_random	109554	182896	6	gain	1.15771076512438e-24	0
8	593898	599664	0	loss	0.00270582128393982	0.00496689503571124
8	2194924	2283336	4	gain	1.57064354542905e-26	0
8	21624422	21660940	1	loss	5.25080057932736e-14	1.11022302462516e-16
8	24972546	24989844	1	loss	2.16791335306018e-07	3.3344696004356e-08
8	32679766	32691298	0	loss	2.21416285275901e-05	1.23227768519252e-05
8	39231864	39385624	1	loss	1.09508733487499e-50	0
8	43091240	43097006	682	gain	0.00270000968201713	0.00495790952215092
8	104554878	105110336	1	loss	1.12535836019673e-176	0
8	144751586	144753508	5	gain	0.0836309719464886	0.270672755767209
8	145180192	145182114	7	gain	0.0834896739135588	0.270427708022979
8_gl000196_random	23064	28830	1	loss	0.00279080456655088	0.00512426341880967
8_gl000197_random	13454	23064	1	loss	0.000112094755833405	9.75562062346391e-05
9	9208302	9271728	1	loss	3.00539850693307e-21	0
9	9423566	9621532	1	loss	7.8633455539898e-67	0
9	9621532	9738774	0	loss	4.62682625443612e-39	0
9	9738774	9790668	1	loss	1.37770972389295e-18	0
9	28001618	28095796	1	loss	1.47719793153101e-31	0
9	28295684	28368720	1	loss	1.56352603313584e-22	0
9	71031354	72651600	1	loss	0	0
9	72651600	72653522	35	gain	0.0833117068333516	0.270118819106882
9	72653522	101139484	1	loss	0	0
9	101277868	105683092	1	loss	0	0
9	105683092	105685014	20	gain	0.0833291663495292	0.270149134977125
9	105685014	123057972	1	loss	0	0
9	132185550	132206692	4	gain	9.80857009659127e-09	5.88351145580646e-10
9	136415872	136452390	1	loss	1.01195325636818e-13	3.66373598126302e-15
9	140221432	140223354	9	gain	0.0834352804293776	0.270333329171162
9	140776890	140784578	5	gain	0.000540600810261013	0.000678547781697403
9_gl000198_random	3844	55738	5	gain	2.71837297475023e-19	0
9_gl000199_random	0	15376	53	gain	2.54867320453301e-06	1.10636296490885e-05
9_gl000199_random	15376	36518	3	gain	0.493768385720803	0.110386477421526
9_gl000199_random	36518	126852	53	gain	1.65623675278003e-32	0
9_gl000199_random	126852	128774	37	gain	0.0915761934747177	0.284185940610516
9_gl000199_random	128774	169874	53	gain	4.78282918211065e-16	0
9_gl000200_random	0	187035	1	loss	2.8865295889277e-65	0
Un_gl000211	0	166566	1	loss	3.48404501520309e-29	0
Un_gl000212	157604	163370	3	gain	0.00273396096638803	0.00500694862271112
Un_gl000213	0	164239	1	loss	6.90326905622003e-58	0
Un_gl000214	0	63426	10	gain	2.65046190323949e-23	0
Un_gl000214	63426	126852	11	gain	2.64594894530178e-23	0
Un_gl000214	126852	137718	10	gain	2.21357791730327e-05	1.23141027765783e-05
Un_gl000215	0	172545	1	loss	2.92414349827296e-60	0
Un_gl000216	24986	136462	6	gain	1.23101461167106e-39	0
Un_gl000217	0	99944	3	gain	3.85253451100614e-14	0
Un_gl000217	99944	149916	4	gain	1.15148347124527e-18	0
Un_gl000217	149916	172149	3	gain	6.41765798718674e-07	6.26270246772975e-09
Un_gl000218	0	21142	6	gain	9.55141656202563e-09	5.74530645280902e-10
Un_gl000218	21142	38440	5	gain	2.11814476893114e-07	3.2175536568424e-08
Un_gl000218	38440	161147	6	gain	1.37229072504988e-43	0
Un_gl000219	0	3844	9	gain	0.19879238548119	0.638073501141057
Un_gl000219	3844	40362	3	gain	6.95952051654837e-05	1.35202792561628e-06
Un_gl000219	40362	111476	9	gain	6.37551327115237e-26	0
Un_gl000219	111476	134540	7	gain	2.09944578715893e-09	1.05457531596187e-10
Un_gl000219	134540	179198	9	gain	7.20610215586807e-15	0
Un_gl000220	0	99944	12	gain	9.04930110088731e-36	0
Un_gl000220	99944	147994	77	gain	4.74319376841915e-18	0
Un_gl000220	147994	161802	12	gain	0.000213900100888399	9.59061476024647e-06
Un_gl000221	0	15376	6	gain	9.82094966336259e-07	2.28874971197612e-07
Un_gl000221	15376	44206	5	gain	5.40331978711361e-09	9.55824308590536e-12
Un_gl000221	44206	155397	6	gain	2.87694940884671e-39	0
Un_gl000222	0	46128	1	loss	1.45471176177865e-12	3.33066907387547e-16
Un_gl000222	46128	109554	3	gain	2.34266858490708e-21	0
Un_gl000222	109554	186861	1	loss	7.31408516828328e-21	0
Un_gl000223	0	180455	1	loss	1.16968098000136e-62	0
Un_gl000224	0	7688	5	gain	0.000532578365701535	0.00067144292434751
Un_gl000224	7688	111476	9	gain	4.61700831415133e-37	0
Un_gl000224	111476	179693	5	gain	1.10167674868983e-22	0
Un_gl000225	44206	178746	8	gain	9.32767037513667e-27	0
Un_gl000227	0	128374	1	loss	2.19172286471773e-42	0
Un_gl000228	0	24986	5	gain	0.000128025657719033	5.51003103810288e-07
Un_gl000228	73036	129120	5	gain	2.89655574365548e-10	0
Un_gl000232	36518	38440	7	gain	0.0833847978974562	0.270245713189796
Un_gl000234	11532	40362	9	gain	2.01879150873197e-11	1.9151347174784e-13
Un_gl000237	17298	19220	5	gain	0.0835324317955214	0.27050187969938
Un_gl000240	23064	26908	3	gain	0.879219466919445	0.719648798993861
Un_gl000241	15376	21142	10	gain	0.00271119669953313	0.00497270611075595
Un_gl000243	17298	19220	5	gain	0.0837328523566585	0.270849335410043
Un_gl000245	15376	23064	6	gain	0.00053781994181768	0.000676606228158461
Un_gl000246	17298	19220	1	loss	0.0862278861018393	0.275146601043709
X	0	10605596	1	loss	0	0
X	10884286	28378330	1	loss	0	0
X	28682006	67871586	1	loss	0	0
X	67871586	67873508	4	gain	0.0837016935458397	0.270795340362944
X	67873508	77523870	1	loss	0	0
X	77523870	77525792	5	gain	0.083599195437292	0.270617662120811
X	77525792	98667792	1	loss	0	0
X	105694624	105696546	15	gain	0.0833543908829986	0.270192928951521
X	106030974	106032896	7	gain	0.0834870830965771	0.27042321324684
X	106903562	122637054	1	loss	0	0
X	127661162	151217194	1	loss	0	0
X	151349812	155270560	1	loss	0	0
