# Supplementary material for: Enhancer hijacking determines extrachromosomal circular MYCN amplicon architecture in neuroblastoma
Source: Nat Commun. 2020 Nov 16;11:5823. doi: 10.1038/s41467-020-19452-y (PMC7669906; doi:10.1038/s41467-020-19452-y)
Supplement: Supplementary file 3 — Source Data [file 41467_2020_19452_MOESM3_ESM.zip › SourceData/Fig3_NGP_IlluminaWGS.hg19.rmdup.fixRG.bam_CNVs.p.value.txt]

chr	start	end	copy number	status	WilcoxonRankSumTestPvalue	KolmogorovSmirnovPvalue
1	2535290	8576332	2	loss	0	0
1	8576332	12495118	5	gain	0	0
1	15132827	16925999	5	gain	0	0
1	16925999	17275231	10	gain	5.02841424003372e-50	0
1	17275231	24256513	5	gain	0	0
1	24256513	24362290	2	loss	4.68808022559075e-33	0
1	24362290	41896087	5	gain	0	0
1	41896087	42053913	8	gain	2.02097171035167e-55	0
1	42053913	44515327	5	gain	0	0
1	50423728	51081896	5	gain	5.25592491297038e-254	0
1	75200731	77553010	5	gain	0	0
1	81723646	82170260	4	gain	2.48673457133723e-169	0
1	121351404	145384610	10	gain	3.72217888293845e-101	0
1	145384610	149036435	4	gain	0	0
1	149202656	151177160	6	gain	0	0
1	151177160	154855849	5	gain	0	0
1	154855849	157708470	6	gain	0	0
1	157708470	161390517	4	gain	0	0
1	161390517	163561464	5	gain	0	0
1	163561464	180141589	4	gain	0	0
1	180141589	184926739	5	gain	0	0
1	184926739	200580056	4	gain	0	0
1	200580056	201835948	6	gain	0	0
1	201835948	246505743	5	gain	0	0
1	246505743	249250621	4	gain	0	0
10	4536658	4538337	20	gain	0.0833553580058214	0.270194726490039
10	39077046	42409861	33	gain	3.10084287568091e-46	0
10	42409861	42525712	4	gain	1.20621249141302e-33	0
10	42525712	43890739	5	gain	0	0
10	46964988	47149678	6	gain	1.686553512766e-71	0
10	54594364	54596043	12	gain	0.0834544568264599	0.270366723932192
10	56380820	56971828	4	gain	1.33388035360296e-217	0
10	56971828	57057457	6	gain	4.74042638954911e-33	0
10	57057457	59837881	4	gain	0	0
10	59837881	59891609	6	gain	1.35525652402785e-22	0
10	59891609	60474222	5	gain	4.81732592518705e-211	0
10	69485415	69487094	19	gain	0.0833630168841882	0.27020802241216
10	79587958	80019461	5	gain	3.66021895326206e-162	0
10	102516382	102751442	5	gain	4.37195580203936e-92	0
10	106455316	106456995	11	gain	0.0834927937926996	0.27043323919824
10	121591501	127573778	2	loss	0	0
10	127573778	135534747	1	loss	0	0
11	8952428	9231142	5	gain	1.18241141290759e-107	0
11	33791554	33964491	5	gain	1.3004322985622e-68	0
11	48340089	48388780	6	gain	1.22842423950298e-18	0
11	48810209	48946208	5	gain	6.53531042932318e-27	0
11	50636961	50712516	4	gain	3.75173326660547e-06	8.30138204843678e-08
11	50712516	50767923	7	gain	9.23729416908721e-22	0
11	55000682	55025867	6	gain	5.24623766978289e-10	3.56046303551238e-11
11	56464770	56474844	6	gain	2.30076056398726e-05	1.27543254213602e-05
11	77709157	78478139	4	gain	1.09879654811187e-203	0
11	99542873	106579562	1	loss	0	0
11	106579562	106581241	47	gain	0.0833012515090258	0.270100782249974
11	106581241	114418813	2	loss	0	0
11	114418813	114425529	7	gain	0.000542786734033135	0.000681804320323942
11	114425529	135006516	2	loss	0	0
12	6284497	7750264	5	gain	0	0
12	26187363	26189042	58	gain	0.0832956383135881	0.270091034684999
12	37989054	38121695	5	gain	9.31276582780386e-40	0
12	38121695	38135127	12	gain	2.24621409538209e-05	1.26759360699058e-05
12	48914307	51498288	5	gain	0	0
12	56182698	58115227	5	gain	0	0
12	58115227	58503076	37	gain	1.74100663108353e-145	0
12	58503076	61246562	38	gain	0	0
12	61246562	62888624	1	loss	0	0
12	67710712	68944777	2	loss	0	0
12	68944777	70872269	38	gain	0	0
12	70872269	70877306	2	loss	0.00274727894307148	0.00503394136555602
12	70877306	71053601	38	gain	3.81885245711098e-69	0
12	71053601	74282318	2	loss	0	0
12	78800507	78896210	5	gain	3.78435820688292e-38	0
12	90078350	91572660	1	loss	0	0
12	92061249	104976117	2	loss	0	0
12	109546355	109793168	40	gain	7.13970345515778e-98	0
12	113332500	115877864	1	loss	0	0
12	119697589	119763070	5	gain	4.33860493284971e-27	0
12	121411848	121463897	4	gain	1.91151468047141e-19	0
12	121463897	123930348	36	gain	0	0
12	123930348	129264531	2	loss	0	0
12	133067466	133398229	5	gain	5.7399066487031e-122	0
12	133504006	133681980	2	loss	3.07569686776908e-68	0
13	20369628	20371307	9	gain	0.0835567204311108	0.270544124506524
13	27772339	28084633	5	gain	2.08818298381664e-119	0
13	41578756	41817174	5	gain	7.09943391839282e-89	0
13	51070143	51075180	0	loss	0.0027014901081038	0.00496097450371025
13	57942290	63602199	4	gain	0	0
13	63602199	63629063	6	gain	4.92514275136383e-12	4.32986979603811e-14
13	63629063	63649211	12	gain	2.01978349296772e-09	7.7294837197428e-11
13	63649211	63692865	4	gain	6.20688318042296e-18	0
13	70279582	70348421	4	gain	5.4687787617859e-28	0
13	71428018	71429697	40	gain	0.0833053340254341	0.270107871549418
13	97669109	99181888	5	gain	0	0
13	109529565	111549402	4	gain	0	0
14	20520738	20539207	4	gain	1.03608454279062e-08	6.34751584627224e-10
14	29369068	29370747	21	gain	0.0833517840576403	0.270188521889794
14	31375473	32727068	5	gain	0	0
14	34817423	34819102	23	gain	0.0833405524571237	0.270169022394579
14	59601142	60454074	4	gain	5.28646984855994e-186	0
14	89107888	90807036	5	gain	0	0
14	94754365	95467940	4	gain	7.01193040248321e-260	0
14	95467940	97884021	5	gain	0	0
14	99905537	99907216	9	gain	0.0835649059016355	0.270558320220276
14	107160496	107162175	10	gain	0.0835106892574415	0.270464283741525
14	107162175	107184002	4	gain	8.55614471727921e-08	1.86257775869336e-09
15	0	22297120	12	gain	1.43342201315465e-48	0
15	22297120	22587587	8	gain	2.45501204375346e-83	0
15	32925190	34669671	5	gain	0	0
15	34669671	34810707	0	loss	6.47650387723627e-32	0
15	34810707	36298301	5	gain	0	0
15	54844535	54846214	34	gain	0.0833114581039311	0.270118505753238
15	75269570	75271249	32	gain	0.0833129891805352	0.27012116435194
15	80014424	84541008	6	gain	0	0
15	84541008	84544366	2	loss	0.0145883160086816	0.0373813449879186
15	84544366	85949689	6	gain	0	0
15	85949689	85954726	2	loss	0.0796395899935234	0.139971311816123
15	85954726	86057145	6	gain	2.67776730930993e-38	0
15	86057145	86058824	0	loss	0.0832759945423543	0.27007597077145
15	86058824	86110873	6	gain	6.08372703757261e-22	0
15	86110873	90012869	5	gain	0	0
15	90012869	91596166	4	gain	0	0
15	91596166	93639509	5	gain	0	0
15	93639509	100929727	4	gain	0	0
15	100929727	102531392	5	gain	0	0
16	673279	856290	5	gain	1.21987441788661e-71	0
16	896586	898265	9	gain	0.0835567204311108	0.270544124506524
16	3577949	3581307	9	gain	0.0144256377658986	0.0368924353249823
16	4711274	5800945	4	gain	0	0
16	7738511	7817424	4	gain	1.23726283095928e-26	0
16	22626204	22710154	6	gain	1.03637371236402e-33	0
16	25339468	25342826	1	loss	0.0143262941692728	0.036687082494464
16	32485292	32564205	9	gain	2.61915805607619e-21	0
16	32564205	32604501	6	gain	2.29574123950541e-15	0
16	32604501	33939306	5	gain	3.23938009351356e-84	0
16	33939306	34197872	15	gain	8.53163827514291e-34	0
16	34466512	34756979	4	gain	1.41113859905109e-107	0
16	48951245	48952924	14	gain	0.0834202211947996	0.270307313724248
16	56461412	58672655	5	gain	0	0
16	58672655	58677692	2	loss	0.0284040059191229	0.14145596622118
16	58677692	59011813	5	gain	8.45408639972754e-122	0
16	65161990	65163669	8	gain	0.0836140323628307	0.270643505914327
16	78372362	78384115	1	loss	4.77433090297043e-06	1.7591764911451e-06
16	80983207	80984886	8	gain	0.0835971425045213	0.27061422112544
17	12553883	12555562	19	gain	0.0833716976353982	0.270223091701145
17	19140600	20027112	5	gain	0	0
17	21506311	21672532	8	gain	6.2304232132582e-18	0
17	21672532	21685964	4	gain	1.08693395842923e-06	2.8003174379343e-07
17	36155586	40861823	5	gain	0	0
17	40861823	41088488	6	gain	8.43597642470965e-88	0
17	41088488	41378955	5	gain	1.09031239442523e-108	0
17	41378955	41383992	12	gain	0.00271484201143086	0.00498748045196706
17	41383992	41399103	4	gain	2.74771119209663e-07	7.4342440425923e-08
17	41399103	41402461	68	gain	0.0143161836819985	0.0366521460398292
17	41402461	41462905	5	gain	3.24981378497008e-23	0
17	41462905	41467942	60	gain	0.00270260536302084	0.004961319186643
17	41467942	46520053	5	gain	0	0
17	46520053	47512342	4	gain	0	0
17	47512342	49913312	5	gain	0	0
17	49913312	52705489	4	gain	0	0
17	52705489	56358993	5	gain	0	0
17	56358993	56733410	6	gain	2.59073554606341e-146	0
17	56733410	62349665	5	gain	0	0
17	62349665	63867481	4	gain	0	0
17	63867481	65516259	5	gain	0	0
17	65516259	66792299	6	gain	0	0
17	66792299	70323236	4	gain	0	0
17	70323236	70324915	50	gain	0.0833002309052468	0.270099009946334
17	70324915	81195210	5	gain	0	0
17_gl000203_random	15111	16790	5	gain	0.0844863120422524	0.272152570849819
17_gl000204_random	0	6716	5	gain	0.000544950166589271	0.000690445774539472
17_gl000204_random	6716	31901	2	loss	7.95847328921394e-08	2.55554918338063e-08
17_gl000204_random	31901	81310	5	gain	1.24299189245018e-18	0
17_gl000205_random	0	31901	16	gain	4.61052808504737e-14	1.11022302462516e-16
17_gl000205_random	31901	73876	8	gain	5.25416934565426e-18	0
17_gl000205_random	73876	174588	16	gain	5.43524103312416e-41	0
18	0	4407375	1	loss	0	0
18	12485044	13222125	4	gain	3.8917905314069e-162	0
18	25522479	25932155	5	gain	1.5395637287442e-152	0
18	27174615	27176294	7	gain	0.0836693275842616	0.270739363204453
18	28338162	28339841	10	gain	0.0835326793665775	0.270502427739926
18	32277096	33714320	4	gain	0	0
18	33714320	34056836	6	gain	1.17149732243735e-130	0
18	34056836	34315402	5	gain	1.48631122082179e-100	0
18	38863813	38868850	1	loss	0.00270516763910189	0.00496737934107094
18	44125799	44127478	7	gain	0.0836841804171449	0.270765106879011
18	50317951	50319630	10	gain	0.0835086439042626	0.270460735662124
18	50952613	50954292	9	gain	0.0835879310191025	0.27059824857856
18	58434237	58435916	12	gain	0.0834575232590073	0.270372044714128
18	76960323	76962002	7	gain	0.0837000599442033	0.270792627953698
19	0	4326783	6	gain	0	0
19	4326783	24513400	4	gain	0	0
19	24513400	27810956	8	gain	5.72187605653296e-56	0
19	27810956	27891548	13	gain	7.39158478326421e-30	0
19	27891548	27951992	7	gain	1.33112329988254e-22	0
19	27951992	28631987	6	gain	5.80983211124411e-247	0
19	28631987	30405011	4	gain	0	0
19	30405011	31662582	5	gain	0	0
19	31662582	34736831	4	gain	0	0
19	34736831	34788880	6	gain	2.81469257391107e-21	0
19	34788880	41751693	4	gain	0	0
19	41751693	43538149	5	gain	0	0
19	43538149	43699333	6	gain	6.78676592309543e-24	0
19	43699333	49636277	4	gain	0	0
19	49636277	51708163	6	gain	0	0
19	51708163	51852557	4	gain	4.99838117216008e-54	0
19_gl000208_random	0	92689	8	gain	5.79675122691277e-36	0
19_gl000209_random	16790	146073	0	loss	4.24145926850923e-52	0
1_gl000191_random	6716	63802	2	loss	5.61859159937634e-06	5.24533316881293e-06
1_gl000192_random	0	82271	2	loss	3.49933732576578e-31	0
1_gl000192_random	82271	416392	4	gain	1.33186756972908e-85	0
1_gl000192_random	416392	522169	5	gain	3.39252659662551e-24	0
1_gl000192_random	522169	547496	4	gain	1.40697061513263e-09	1.31283872661925e-12
2	0	13475654	5	gain	0	0
2	13475654	16004228	4	gain	0	0
2	16004228	16400472	410	gain	8.87352466931591e-134	0
2	16400472	16795037	213	gain	4.44433014202588e-150	0
2	16795037	17228219	412	gain	4.42625664598142e-165	0
2	17228219	33601827	5	gain	0	0
2	33601827	37431626	4	gain	0	0
2	37431626	38269447	7	gain	0	0
2	38269447	38410483	8	gain	4.69929835690264e-52	0
2	38410483	38719419	6	gain	2.13074694481614e-118	0
2	38719419	46597287	5	gain	0	0
2	58785148	60336544	4	gain	0	0
2	80635654	82766305	4	gain	0	0
2	91759029	91821152	19	gain	1.26776864485842e-24	0
2	133023812	133114478	5	gain	2.53610953718473e-34	0
2	162134314	162139351	52	gain	0.00270278149435507	0.00496107298230863
2	187488893	187732348	5	gain	6.27870218519765e-83	0
20	2889559	2891238	7	gain	0.0837087691077705	0.270807721022099
20	14617374	16091536	4	gain	2.40894670096572e-292	0
20	18740998	19058329	4	gain	9.34508173387148e-116	0
20	52475466	52485540	6	gain	2.28729270293276e-05	1.26025062324731e-05
20	53434175	53435854	22	gain	0.0833420839668216	0.270171681356171
21	0	10821155	27	gain	2.05174533013635e-63	0
21	22040233	22298799	4	gain	2.19087190646699e-98	0
21	38700950	38702629	8	gain	0.0836237580801719	0.270660367902022
22	19110378	20950562	4	gain	0	0
22	20950562	20953920	2	loss	0.015112557114459	0.0381596067493538
22	20953920	22426403	4	gain	0	0
22	25411665	25455319	1	loss	1.26739810529756e-18	0
22	28217274	28255891	2	loss	1.21565156554559e-16	0
22	28868726	29165909	4	gain	1.2248769423252e-99	0
22	32540699	32542378	11	gain	0.0834953500974968	0.270437673973806
22	33051115	33089732	1	loss	1.1067061803561e-16	0
22	38734530	38736209	12	gain	0.0834585454234685	0.270373818325086
22	39040108	39041787	7	gain	0.0836657427375403	0.270733149481525
22	51081896	51083575	7	gain	0.0836580613419474	0.270719834711237
3	3873453	4979914	5	gain	0	0
3	4979914	5194826	4	gain	2.37511062708753e-80	0
3	16444126	16445805	10	gain	0.0835178483130728	0.270476702286869
3	27948634	28559790	4	gain	5.84654142613641e-221	0
3	28559790	29592375	5	gain	0	0
3	40243951	40245630	40	gain	0.0833058443513806	0.270108757721398
3	46164105	46165784	14	gain	0.0834130689177223	0.270294900854332
3	57000371	57002050	46	gain	0.0833012515090258	0.270100782249974
3	73159067	73162425	20	gain	0.0143759711127783	0.036818840765937
3	74136245	74137924	35	gain	0.083310947750128	0.270117619557914
3	75271249	75276286	6	gain	0.00275205030036236	0.00501739878918261
3	75983145	75999935	6	gain	4.74985740476524e-06	1.71305021789969e-06
3	80061436	80063115	23	gain	0.0833385104796543	0.270165477142166
3	80283064	80284743	11	gain	0.083498929030703	0.270443882748744
3	81345871	81347550	24	gain	0.083333405713283	0.270156614159688
3	107301532	107303211	8	gain	0.0836365564723512	0.270682555895464
3	114684095	115409423	4	gain	1.24872653149886e-153	0
3	122389026	122390705	14	gain	0.0834130689177223	0.270294900854332
3	126517687	128413278	4	gain	0	0
3	139889243	139890922	16	gain	0.0834008090268537	0.270273622616548
3	146385294	146390331	0	loss	0.00270079328734849	0.00495969444499111
3	147647902	147649581	11	gain	0.083498929030703	0.270443882748744
3	162512089	162626261	0	loss	1.28099840807516e-45	0
3	166209247	166330135	4	gain	1.1959555584049e-45	0
3	173872203	173873882	12	gain	0.083471834484183	0.27039687604011
3	176691244	176709713	2	loss	9.72845566316088e-09	6.01388161491911e-10
3	192875125	192885199	0	loss	2.21116420441409e-05	1.23050237003097e-05
3	193605490	193607169	9	gain	0.0835556972929526	0.270542350080512
3	196624332	196626011	38	gain	0.0833073753444146	0.270111416250071
3	197442005	197645164	2	loss	1.13014088852937e-78	0
4	3572912	3636714	5	gain	5.76951289523169e-21	0
4	5317393	5319072	151	gain	0.0832803311560296	0.270064451721969
4	10211678	10233505	0	loss	4.24507456685144e-10	1.02399200230252e-11
4	13433679	15000186	4	gain	0	0
4	33838566	33848640	6	gain	0.00011066560752638	9.32822138099976e-05
4	33857035	33860393	8	gain	0.0144322470733186	0.0368544035415093
4	34780485	34829176	1	loss	1.18684776508384e-20	0
4	49092281	49659783	59	gain	2.60902362578182e-23	0
4	68263103	68268140	49	gain	0.0027039559713191	0.00496703427222744
4	69372922	69488773	1	loss	4.47247926259812e-35	0
4	113948693	114373480	4	gain	1.18370157069751e-141	0
4	128698708	128849818	5	gain	2.13232761703481e-56	0
4	149212730	150159686	4	gain	0	0
4	150159686	151311480	5	gain	0	0
4	172131080	173423910	4	gain	0	0
4	173423910	173432305	0	loss	0.000174510799965635	0.000400339175599895
4	173432305	174607605	4	gain	0	0
4	174607605	175126416	6	gain	2.17126706136622e-196	0
4	175126416	175170070	5	gain	1.57165170162224e-18	0
4	178591872	178608662	1	loss	1.43570690854466e-07	1.89672530459539e-07
4	190537957	190684030	11	gain	6.88490559605412e-54	0
4	190814992	190818350	10	gain	0.0144128727413393	0.03686342079658
4	190818350	191154276	4	gain	1.07455481705807e-11	7.7715611723761e-16
4_gl000193_random	0	77234	8	gain	8.60412953018629e-32	0
4_gl000193_random	77234	92345	42	gain	2.04372656364756e-07	3.0627751890222e-08
4_gl000193_random	92345	100740	9	gain	0.000109139417747944	9.20905394340421e-05
4_gl000193_random	100740	189789	7	gain	1.40003744035432e-31	0
4_gl000194_random	23506	177974	7	gain	2.68216911593143e-60	0
5	5167962	5169641	25	gain	0.0833293220825495	0.270149523926503
5	6831851	6833530	7	gain	0.0836831560153036	0.270763331395862
5	21523101	21573471	6	gain	2.81185376186744e-21	0
5	21832037	21833716	22	gain	0.0833410629578234	0.270169908712987
5	28618555	28620234	22	gain	0.0833456575781041	0.270177885674163
5	39179465	39182823	6	gain	0.0144765129615692	0.0368924353249823
5	45952551	45954230	12	gain	0.0834651897396198	0.270385347003251
5	46093587	46095266	13	gain	0.0834493463083311	0.270357856132093
5	55302902	55304581	8	gain	0.0836365564723512	0.270682555895464
5	57322739	57334492	0	loss	4.62269285415515e-06	1.6931872743875e-06
5	72633540	74048937	4	gain	0	0
5	83471485	83473164	11	gain	0.0834830804125406	0.27041638753502
5	96676820	96848078	4	gain	1.10684569193346e-65	0
5	109460726	109479195	2	loss	0.000220363160315144	1.24971270720753e-06
5	109479195	109480874	8	gain	0.0836309249843904	0.270672793014895
5	112266335	115573965	5	gain	0	0
5	144214347	144372173	4	gain	3.66629223043778e-57	0
5	167317387	167992345	4	gain	3.14812888487937e-197	0
5	176612331	176614010	36	gain	0.0833089063602401	0.270114074797842
6	256887	382812	6	gain	2.35778386822959e-49	0
6	28022510	28024189	14	gain	0.0834263521133502	0.270317953658121
6	46108698	46110377	8	gain	0.0836145442198535	0.270644393368258
6	55407000	55408679	52	gain	0.0832987000185704	0.27009635150679
6	57206888	57368072	6	gain	1.99021075041426e-57	0
6	57368072	57576268	8	gain	7.75166314500684e-77	0
6	57576268	57608169	5	gain	4.79379158374289e-10	1.28701493906647e-11
6	69060628	69220133	4	gain	6.09891230895721e-61	0
6	72433739	72685589	4	gain	6.78863317456067e-94	0
6	78300165	78301844	110	gain	0.0832839026222963	0.270070654242515
6	78966728	79037246	1	loss	3.63771156045523e-29	0
6	84804611	85649148	5	gain	4.76721229581751e-301	0
6	105177597	106362971	5	gain	0	0
6	115392633	116920523	5	gain	0	0
6	149058262	149059941	45	gain	0.0833017618147137	0.270101668404977
6	157730297	157735334	23	gain	0.014333185797129	0.036688538812132
6	167067216	167280449	5	gain	7.20508361273956e-81	0
7	1210559	3327778	4	gain	0	0
7	32794228	33385236	5	gain	1.68352221016016e-185	0
7	34568931	34741868	4	gain	1.31032456936516e-61	0
7	42356133	48852184	5	gain	0	0
7	50808219	51142340	5	gain	2.45263141546548e-124	0
7	57546046	57556120	11	gain	2.24365259988132e-05	1.2553862641318e-05
7	57604811	57734094	4	gain	1.76333133651022e-24	0
7	57920463	57997697	7	gain	1.55293646987067e-26	0
7	57997697	61738509	6	gain	2.45661703376979e-34	0
7	61738509	61825817	17	gain	6.7443389643238e-19	0
7	76810892	77804860	4	gain	1.5056725544997e-277	0
7	100546915	100619112	5	gain	2.17346849690631e-09	9.35708177607353e-11
7	106409983	108018465	5	gain	0	0
7	132150732	133050676	4	gain	4.44124273709101e-251	0
7	137832468	138136367	4	gain	9.73856508604052e-115	0
7	142001425	142263349	4	gain	2.22748937102408e-64	0
7	152098931	152114042	17	gain	2.05536388201788e-07	3.08014854732974e-08
7_gl000195_random	0	104098	18	gain	2.5573130333203e-42	0
7_gl000195_random	104098	112493	10	gain	0.000109064305448863	9.20403139219594e-05
7_gl000195_random	112493	119209	7	gain	0.0011142898568235	0.00385403647329807
7_gl000195_random	119209	182896	10	gain	1.44561892420768e-26	0
8	2196132	2283440	6	gain	1.93431613506681e-30	0
8	21623841	21662458	2	loss	1.23679732732596e-16	0
8	32680056	32691809	0	loss	4.60369605123733e-06	1.67436046050184e-06
8	40774515	40779552	0	loss	0.00270151211564536	0.00495989135739316
8	43091535	43098251	1277	gain	0.000532077751830566	0.000671058457729856
8	46907902	50119829	6	gain	0	0
8	50119829	50368321	4	gain	9.17405529317693e-93	0
8	56988618	56997013	0	loss	0.00010760536615911	9.08772491595711e-05
8	82754552	82756231	10	gain	0.0835290992618398	0.270496217984371
8	103614448	105009697	5	gain	0	0
8	113923508	113925187	15	gain	0.0834059171373341	0.270282488400395
8	122538457	122854109	4	gain	2.29499336141346e-121	0
8_gl000197_random	13432	31901	2	loss	9.95572170166996e-09	6.09791661609904e-10
9	3038990	3040669	15	gain	0.0834033630504193	0.270278055481942
9	10752316	11284559	1	loss	1.32019853395631e-196	0
9	72652009	72653688	88	gain	0.0832864537455898	0.270075084677996
9	96191589	97873947	4	gain	0	0
9	99027420	99408553	4	gain	8.62811624399367e-143	0
9	131222245	131411972	5	gain	1.15905432429522e-73	0
9	131411972	131413651	0	loss	0.0832879844499504	0.270077742964741
9	131413651	131455626	4	gain	4.28981347268039e-16	1.11022302462516e-16
9	136417071	136452330	2	loss	3.30300343497838e-15	0
9	140221685	140223364	13	gain	0.0834529236444062	0.270364063569877
9	140777434	140785829	7	gain	0.000109883993378712	9.22672964063231e-05
9_gl000198_random	3358	55407	2	loss	1.52411842798716e-21	0
9_gl000199_random	0	25185	105	gain	2.21483577568835e-11	2.86770607260678e-13
9_gl000199_random	25185	28543	6	gain	0.0326378549147339	0.0674078231630733
9_gl000199_random	28543	169874	105	gain	8.48463914055832e-55	0
9_gl000200_random	0	187035	1	loss	1.39509180512472e-74	0
Un_gl000211	0	67160	5	gain	8.75532723616134e-28	0
Un_gl000211	67160	166566	6	gain	2.48026286020676e-38	0
Un_gl000212	8395	43654	4	gain	0.00710795315465805	0.000221510064967068
Un_gl000212	135999	166221	4	gain	1.29149362015418e-10	1.38975497776528e-11
Un_gl000213	0	31901	2	loss	4.47671796528378e-14	1.11022302462516e-16
Un_gl000213	31901	70518	1	loss	1.00376004616911e-16	0
Un_gl000213	70518	164239	2	loss	3.1981046223626e-31	0
Un_gl000214	0	63802	14	gain	1.38899254952163e-26	0
Un_gl000214	63802	65481	179	gain	0.083278800565609	0.270061793530709
Un_gl000214	65481	117530	14	gain	5.47621065738953e-22	0
Un_gl000214	117530	137678	52	gain	1.98165102993927e-09	7.5836115165373e-11
Un_gl000214	137678	137718	14	gain	0.0832759945423543	0.27007597077145
Un_gl000215	0	94024	1	loss	2.16059339472971e-38	0
Un_gl000215	94024	114172	2	loss	2.4368708194404e-09	2.00202410205463e-10
Un_gl000215	114172	172545	1	loss	1.54353329950888e-24	0
Un_gl000216	0	25185	13	gain	2.00333470543842e-11	1.93178806284777e-13
Un_gl000216	25185	57086	9	gain	4.88077594361739e-14	1.11022302462516e-16
Un_gl000216	57086	109135	13	gain	5.54618183543057e-22	0
Un_gl000216	109135	137678	12	gain	9.93076696642067e-13	3.77475828372553e-15
Un_gl000216	137678	172294	13	gain	2.10686506229084e-15	0
Un_gl000217	16790	144394	7	gain	1.54539627760491e-50	0
Un_gl000218	18469	134320	6	gain	3.79785096938374e-21	0
Un_gl000219	0	40296	9	gain	1.13565559087121e-08	2.11138610040074e-07
Un_gl000219	73876	139357	9	gain	8.89670947942699e-25	0
Un_gl000219	139357	167900	6	gain	1.25119407823127e-11	8.16879897058698e-12
Un_gl000219	167900	179198	9	gain	4.64581668339328e-06	1.6794855356439e-06
Un_gl000220	0	100740	18	gain	5.201910951437e-41	0
Un_gl000220	100740	146073	471	gain	2.26348295292216e-19	0
Un_gl000220	146073	161802	18	gain	4.32557444841196e-08	4.12776635094758e-09
Un_gl000221	0	75555	7	gain	3.96654164764187e-31	0
Un_gl000221	75555	110814	9	gain	2.15860895662945e-15	0
Un_gl000221	110814	155397	7	gain	1.58898792501662e-17	0
Un_gl000222	0	47012	2	loss	7.71095842752271e-17	0
Un_gl000222	47012	110814	4	gain	8.95387892017427e-22	0
Un_gl000222	110814	186861	2	loss	7.69151579244189e-28	0
Un_gl000223	0	134320	2	loss	6.41469007158319e-54	0
Un_gl000223	134320	171258	1	loss	4.96199587522379e-16	0
Un_gl000223	171258	180455	2	loss	2.23667234898716e-05	1.25267505676208e-05
Un_gl000225	0	141036	30	gain	1.017652829309e-56	0
Un_gl000225	141036	174616	9	gain	2.25678438311473e-14	4.44089209850063e-16
Un_gl000225	174616	211173	30	gain	4.73536210269201e-16	0
Un_gl000227	0	1679	1	loss	0.709509152267057	0.854161199063556
Un_gl000227	1679	60444	2	loss	3.35912989108123e-19	0
Un_gl000227	60444	128374	1	loss	1.777534149622e-28	0
Un_gl000228	70518	120888	8	gain	2.65815222323622e-21	0
Un_gl000230	23506	33580	4	gain	0.000112545929571102	0.000170781931191355
Un_gl000232	11753	38617	17	gain	4.35355514345993e-12	2.59792187762287e-14
Un_gl000233	26864	35259	4	gain	0.000196415686533376	0.000523012599164319
Un_gl000234	33580	40296	18	gain	0.0005343749261739	0.000673442515382594
Un_gl000235	3358	5037	10	gain	0.0835060872698421	0.270456300610631
Un_gl000236	5037	30222	2	loss	2.55141042019377e-11	5.286882043265e-13
Un_gl000237	18469	40296	8	gain	4.4254188511646e-10	1.06197273197495e-11
Un_gl000238	13432	26864	2	loss	3.16704340872117e-06	1.10610538547329e-05
Un_gl000241	3358	41975	14	gain	1.02802147395776e-16	0
Un_gl000243	16790	31901	7	gain	2.14458185705053e-07	3.23385618283822e-08
Un_gl000244	15111	25185	2	loss	0.0681766817386823	0.0402699983542182
Un_gl000245	18469	21827	7	gain	0.0144213816503056	0.0368259022147898
Un_gl000246	26864	28543	2	loss	0.0845790063575296	0.27231299547087
Un_gl000247	5037	11753	4	gain	0.00655384569907446	0.0287411850461586
Un_gl000248	16790	26864	2	loss	2.31914878150266e-05	1.27877370147411e-05
Un_gl000249	20148	30222	2	loss	2.33118208726488e-05	1.33491731725277e-05
X	0	5609539	1	loss	0	0
X	5609539	18762825	2	gain	0	0
X	18762825	18764504	12	gain	0.0834641675092507	0.270383573337109
X	18764504	25802872	2	gain	0	0
X	25802872	30035631	1	loss	0	0
X	30035631	30038989	15	gain	0.0144282730592268	0.0369668915210609
X	30038989	37641501	1	loss	0	0
X	37641501	38956158	2	gain	0	0
X	38956158	38957837	8	gain	0.0836360445062114	0.270681668350253
X	38957837	40819848	2	gain	0	0
X	40819848	40823206	24	gain	0.0143513356351684	0.0367470760689567
X	40823206	47880043	1	loss	0	0
X	47880043	47985820	0	loss	4.17908114907632e-37	0
X	47985820	55200483	1	loss	0	0
X	55200483	56441264	2	gain	0	0
X	56441264	67719107	1	loss	0	0
X	67719107	72240654	2	gain	0	0
X	72240654	77524467	1	loss	0	0
X	77524467	77526146	61	gain	0.0832946177655185	0.270089262428045
X	77526146	79238726	1	loss	0	0
X	79238726	79913684	3	gain	7.46298556597893e-64	0
X	79913684	88229771	1	loss	0	0
X	88229771	88231450	13	gain	0.0834473021720524	0.270354309071481
X	88231450	99517688	1	loss	0	0
X	99517688	103829360	2	gain	0	0
X	103829360	103831039	6	gain	0.0838702775918549	0.271087497715782
X	103831039	108016786	1	loss	0	0
X	108016786	108018465	15	gain	0.083406427962319	0.270283374990453
X	108018465	117415828	2	gain	0	0
X	117415828	125909889	1	loss	0	0
X	125909889	125911568	6	gain	0.0837656528615306	0.270906284962155
X	125911568	128777621	1	loss	0	0
X	128777621	130456621	3	gain	7.56251563822028e-77	0
X	130456621	136462404	2	gain	0	0
X	136462404	149169076	1	loss	0	0
X	149169076	149170755	25	gain	0.0833283012001938	0.270147751389428
X	149170755	152060314	1	loss	0	0
X	152060314	153662080	2	gain	0	0
X	153662080	153840054	3	gain	0.00943282921049311	0.00550029304716881
X	153840054	155270560	2	gain	0	0
X	153840054	155270560	2	gain	0	0
Y	0	13196940	2	gain	0	0
Y	13196940	13324544	1	loss	1.2469941350441e-22	0
Y	13324544	15277221	2	gain	0	0
Y	15277221	15278900	6	gain	0.0837933373535776	0.270954244445216
Y	15278900	28588333	1	loss	0	0
Y	28588333	59373566	2	gain	1.84523636725263e-09	0
Y	28588333	59373566	2	gain	1.84523636725263e-09	0
