# Supplementary material for: Enhancer hijacking determines extrachromosomal circular MYCN amplicon architecture in neuroblastoma
Source: Nat Commun. 2020 Nov 16;11:5823. doi: 10.1038/s41467-020-19452-y (PMC7669906; doi:10.1038/s41467-020-19452-y)
Supplement: Supplementary file 3 — Source Data [file 41467_2020_19452_MOESM3_ESM.zip › SourceData/Fig4a_IMR575_Reconstruction.txt]

group	group_name	seqnames	start	end	width	strand	nid	loose.left	loose.right	node.id	snode.id	index	cn	cn_log10
1	1	1	chr2	15237881	15840149	602269	+	2	FALSE	FALSE	10	10	10	2.69161277044647	0.43002871496299
2	1	1	chr2	15840150	15872880	32731	+	2	FALSE	FALSE	4	4	4	3.27286289454359	0.514941081755816
3	1	1	chr2	15872881	15934900	62020	+	2	FALSE	FALSE	11	11	11	2.99141036011026	0.475890511216484
4	1	1	chr2	15934901	15991326	56426	+	2	FALSE	FALSE	12	12	12	3.28729721095601	0.516852182360931
5	1	1	chr2	15991327	15998855	7529	+	2	FALSE	FALSE	13	13	13	2.73593970139294	0.437122394937983
6	1	1	chr2	15998856	16123808	124953	+	2	FALSE	TRUE	19	19	19	2.94453316996982	0.469031199910653
7	1	1	chr2	53412989	53600969	187981	-	2	FALSE	TRUE	21	-21	43	2.95856231985279	0.471095400783076
8	1	1	chr2	53401125	53412988	11864	-	2	TRUE	TRUE	14	-14	36	3.10186983304336	0.491637569942283
9	1	1	chr2	29855359	29924217	68859	-	2	FALSE	TRUE	2	-2	24	3.05581401587208	0.485141130349453
10	1	1	chr2	29696374	29855358	158985	-	2	TRUE	FALSE	3	-3	25	3.28235810463071	0.516199191716943
11	1	1	chr2	66723075	67012227	289153	+	2	TRUE	FALSE	7	7	7	3.09422295472472	0.490565639077393
12	1	1	chr2	67012228	67014586	2359	+	2	FALSE	FALSE	15	15	15	3.16784075975115	0.500777051719939
13	1	1	chr2	67014587	67625669	611083	+	2	FALSE	TRUE	17	17	17	2.49827540737738	0.397657696289039
14	1	1	chr2	67683532	67705827	22296	-	2	FALSE	TRUE	20	-20	42	2.45461908335706	0.390001798891381
15	1	1	chr2	67625998	67683531	57534	-	2	TRUE	FALSE	1	-1	23	2.19484382005662	0.341423408882631
16	1	1	chr2	69134347	69240862	106516	+	2	TRUE	FALSE	16	16	16	2.29745757009476	0.361266402348129
17	1	1	chr2	69240863	69402102	161240	+	2	FALSE	TRUE	22	22	22	2.2529277353185	0.352766538027266
18	1	1	chr2	17356264	17369761	13498	-	2	TRUE	TRUE	18	-18	40	2.24076454242718	0.350415604748169
19	1	1	chr2	14739637	14769232	29596	+	2	TRUE	FALSE	6	6	6	2.20439761392908	0.343309633097477
20	1	1	chr2	14769233	14775090	5858	+	2	FALSE	FALSE	5	5	5	4.68543177100325	0.670758887028839
21	1	1	chr2	14775091	14777561	2471	+	2	FALSE	FALSE	8	8	8	4.39882073446789	0.643346136358915
22	1	1	chr2	14777562	15237880	460319	+	2	FALSE	FALSE	9	9	9	4.96678490216639	0.696084096187457
