# Supplementary material for: Enhancer hijacking determines extrachromosomal circular MYCN amplicon architecture in neuroblastoma
Source: Nat Commun. 2020 Nov 16;11:5823. doi: 10.1038/s41467-020-19452-y (PMC7669906; doi:10.1038/s41467-020-19452-y)
Supplement: Supplementary file 3 — Source Data [file 41467_2020_19452_MOESM3_ESM.zip › SourceData/Fig4e_CHP212_Reconstruction.txt]

group	group_name	seqnames	start	end	width	strand	nid	loose.left	loose.right	node.id	snode.id	index	cn	cn_log10
1	1	1	chr2	15722899	16212599	489701	+	2	TRUE	TRUE	6	6	6	3.66261556559514	0.563803194097586
2	1	1	chr2	12602640	12762608	159969	+	2	TRUE	TRUE	2	2	2	3.13713629260101	0.496547230431253
3	1	1	chr2	11926210	12142471	216262	+	2	TRUE	FALSE	3	3	3	3.3241708041083	0.521696395358589
4	1	1	chr2	12142472	12599788	457317	+	2	TRUE	TRUE	7	7	7	3.17519283441295	0.501783783330417
5	1	1	chr2	11692077	11925374	233298	+	2	TRUE	TRUE	4	4	4	3.51380642041969	0.545790191525667
6	1	1	chr2	12762861	12898087	135227	+	2	TRUE	TRUE	5	5	5	3.40526732864606	0.532163965059297
7	1	1	chr2	15061178	15061335	158	-	2	TRUE	TRUE	1	-1	8	3.90723466571373	0.591880610418078
