# Supplementary material for: Enhancer hijacking determines extrachromosomal circular MYCN amplicon architecture in neuroblastoma
Source: Nat Commun. 2020 Nov 16;11:5823. doi: 10.1038/s41467-020-19452-y (PMC7669906; doi:10.1038/s41467-020-19452-y)
Supplement: Supplementary file 3 — Source Data [file 41467_2020_19452_MOESM3_ESM.zip › SourceData/Fig6_MNASamples_ClinicalData.txt]

Sample	OS	OStime	nFragment	MoreThanOneFragment	ODC1CoAmpl	GREB1CoAmpl	ALKCoAmpl	Class
Sample10	0	3186	1	FALSE	FALSE	FALSE	FALSE	Class I
Sample100	1	484	1	FALSE	FALSE	FALSE	FALSE	Class I
Sample102	1	1298	1	FALSE	FALSE	FALSE	FALSE	Class I
Sample105	0	610	1	FALSE	FALSE	FALSE	FALSE	Class I
Sample106	1	549	1	FALSE	FALSE	FALSE	FALSE	Class I
Sample107	1	517	1	FALSE	FALSE	FALSE	FALSE	Class I
Sample108	0	1583	1	FALSE	FALSE	FALSE	FALSE	Class I
Sample109	1	1247	1	FALSE	FALSE	FALSE	FALSE	Class I
Sample112	0	1988	2	TRUE	FALSE	FALSE	FALSE	Class I
Sample114	0	771	1	FALSE	FALSE	FALSE	FALSE	Class I
Sample115	1	324	1	FALSE	FALSE	FALSE	FALSE	Class I
Sample116	0	2422	1	FALSE	FALSE	FALSE	FALSE	Class I
Sample117	0	1203	1	FALSE	FALSE	FALSE	FALSE	Class I
Sample118	NA	205	1	FALSE	FALSE	FALSE	FALSE	Class I
Sample119	1	1	2	TRUE	TRUE	TRUE	FALSE	Class I
Sample12	1	58	4	TRUE	TRUE	TRUE	TRUE	Class I
Sample120	0	2038	1	FALSE	FALSE	FALSE	FALSE	Class I
Sample121	NA	125	1	FALSE	FALSE	FALSE	FALSE	Class I
Sample122	1	242	3	TRUE	TRUE	FALSE	FALSE	Class I
Sample124	0	874	1	FALSE	FALSE	FALSE	FALSE	Class I
Sample126	1	739	1	FALSE	FALSE	FALSE	FALSE	Class I
Sample127	1	706	2	TRUE	FALSE	FALSE	FALSE	Class I
Sample133	1	412	3	TRUE	FALSE	TRUE	FALSE	Class I
Sample135	1	215	4	TRUE	TRUE	FALSE	FALSE	Class I
Sample14	NA	NA	2	TRUE	TRUE	TRUE	FALSE	Class I
Sample144	1	725	2	TRUE	FALSE	FALSE	FALSE	Class I
Sample151	1	503	1	FALSE	FALSE	FALSE	FALSE	Class I
Sample152	1	8	1	FALSE	FALSE	FALSE	FALSE	Class I
Sample156	1	152	1	FALSE	FALSE	FALSE	FALSE	Class I
Sample158	1	829	1	FALSE	FALSE	FALSE	FALSE	Class I
Sample159	1	549	1	FALSE	TRUE	TRUE	FALSE	Class I
Sample163	1	601	4	TRUE	FALSE	FALSE	FALSE	Class I
Sample164	1	369	1	FALSE	FALSE	FALSE	FALSE	Class I
Sample165	0	761	2	TRUE	FALSE	FALSE	FALSE	Class I
Sample166	1	902	1	FALSE	FALSE	FALSE	FALSE	Class I
Sample167	1	104	1	FALSE	FALSE	FALSE	FALSE	Class I
Sample169	1	206	1	FALSE	FALSE	FALSE	FALSE	Class I
Sample17	0	3559	3	TRUE	FALSE	FALSE	FALSE	Class I
Sample170	1	386	2	TRUE	FALSE	FALSE	TRUE	Class I
Sample171	1	461	2	TRUE	TRUE	TRUE	FALSE	Class I
Sample178	1	555	1	FALSE	FALSE	FALSE	FALSE	Class I
Sample179	1	1395	1	FALSE	FALSE	FALSE	FALSE	Class I
Sample180	1	1131	3	TRUE	FALSE	TRUE	FALSE	Class I
Sample183	1	4619	1	FALSE	FALSE	FALSE	FALSE	Class I
Sample185	1	721	1	FALSE	FALSE	FALSE	FALSE	Class I
Sample187	1	340	1	FALSE	FALSE	FALSE	FALSE	Class I
Sample190	1	296	1	FALSE	FALSE	FALSE	FALSE	Class I
Sample191	1	394	1	FALSE	FALSE	FALSE	FALSE	Class I
Sample193	1	196	2	TRUE	FALSE	FALSE	FALSE	Class I
Sample194	0	1577	1	FALSE	FALSE	FALSE	FALSE	Class I
Sample195	1	63	1	FALSE	FALSE	FALSE	FALSE	Class I
Sample203	1	406	2	TRUE	FALSE	TRUE	FALSE	Class I
Sample205	1	1176	1	FALSE	FALSE	FALSE	FALSE	Class I
Sample207	0	2128	1	FALSE	FALSE	FALSE	FALSE	Class I
Sample208	1	638	1	FALSE	FALSE	FALSE	FALSE	Class I
Sample21	0	1977	2	TRUE	FALSE	FALSE	FALSE	Class I
Sample211	1	325	1	FALSE	FALSE	FALSE	FALSE	Class I
Sample213	1	385	2	TRUE	TRUE	FALSE	FALSE	Class I
Sample214	1	757	1	FALSE	FALSE	FALSE	FALSE	Class I
Sample215	1	178	4	TRUE	TRUE	FALSE	FALSE	Class I
Sample218	1	1277	1	FALSE	FALSE	FALSE	FALSE	Class I
Sample219	1	853	1	FALSE	FALSE	FALSE	FALSE	Class I
Sample22	0	3985	1	FALSE	FALSE	FALSE	FALSE	Class I
Sample222	1	1192	2	TRUE	FALSE	FALSE	FALSE	Class I
Sample228	0	5830	1	FALSE	FALSE	FALSE	FALSE	Class I
Sample23	0	3224	2	TRUE	FALSE	FALSE	FALSE	Class I
Sample230	1	391	1	FALSE	FALSE	FALSE	FALSE	Class I
Sample233	1	360	1	FALSE	FALSE	FALSE	FALSE	Class I
Sample235	0	4382	1	FALSE	FALSE	FALSE	FALSE	Class II
Sample236	1	1191	1	FALSE	FALSE	FALSE	FALSE	Class I
Sample237	1	1695	1	FALSE	FALSE	FALSE	FALSE	Class I
Sample238	1	1081	1	FALSE	FALSE	FALSE	FALSE	Class I
Sample239	1	416	2	TRUE	TRUE	FALSE	FALSE	Class II
Sample241	1	375	2	TRUE	FALSE	FALSE	TRUE	Class I
Sample243	1	499	1	FALSE	FALSE	FALSE	FALSE	Class I
Sample247	0	3238	1	FALSE	FALSE	FALSE	FALSE	Class I
Sample25	0	2955	1	FALSE	FALSE	FALSE	FALSE	Class I
Sample255	0	2618	1	FALSE	FALSE	FALSE	FALSE	Class I
Sample259	0	3915	1	FALSE	FALSE	FALSE	FALSE	Class I
Sample26	0	2381	1	FALSE	FALSE	FALSE	FALSE	Class I
Sample260	0	3878	1	FALSE	FALSE	FALSE	FALSE	Class I
Sample261	0	2495	3	TRUE	FALSE	TRUE	FALSE	Class I
Sample262	0	3874	1	FALSE	FALSE	FALSE	FALSE	Class II
Sample263	1	429	6	TRUE	TRUE	FALSE	TRUE	Class II
Sample264	1	220	1	FALSE	FALSE	FALSE	FALSE	Class I
Sample267	0	4413	1	FALSE	FALSE	FALSE	FALSE	Class I
Sample268	1	222	1	FALSE	FALSE	FALSE	FALSE	Class I
Sample269	1	513	1	FALSE	FALSE	FALSE	FALSE	Class I
Sample273	1	454	3	TRUE	TRUE	TRUE	FALSE	Class I
Sample275	1	478	2	TRUE	FALSE	FALSE	FALSE	Class I
Sample276	0	1147	1	FALSE	FALSE	FALSE	FALSE	Class I
Sample277	1	174	5	TRUE	FALSE	FALSE	FALSE	Class I
Sample278	1	1655	5	TRUE	FALSE	FALSE	FALSE	Class II
Sample279	1	539	5	TRUE	FALSE	FALSE	TRUE	Class I
Sample280	1	207	3	TRUE	FALSE	FALSE	FALSE	Class I
Sample281	0	2842	2	TRUE	FALSE	FALSE	FALSE	Class I
Sample290	1	1083	4	TRUE	FALSE	FALSE	TRUE	Class I
Sample293	0	1749	3	TRUE	FALSE	FALSE	FALSE	Class I
Sample294	1	455	4	TRUE	FALSE	FALSE	FALSE	Class II
Sample297	1	477	1	FALSE	TRUE	TRUE	FALSE	Class I
Sample301	0	1375	1	FALSE	FALSE	FALSE	FALSE	Class I
Sample303	1	698	1	FALSE	FALSE	FALSE	FALSE	Class I
Sample305	0	2740	1	FALSE	FALSE	FALSE	FALSE	Class I
Sample306	1	416	4	TRUE	FALSE	FALSE	FALSE	Class I
Sample308	1	429	4	TRUE	FALSE	FALSE	FALSE	Class I
Sample309	0	4443	1	FALSE	FALSE	FALSE	FALSE	Class I
Sample314	1	449	1	FALSE	FALSE	FALSE	FALSE	Class I
Sample319	1	878	6	TRUE	FALSE	FALSE	FALSE	Class II
Sample32	1	1100	3	TRUE	TRUE	TRUE	FALSE	Class I
Sample325	1	784	1	FALSE	FALSE	FALSE	FALSE	Class I
Sample33	1	222	1	FALSE	FALSE	FALSE	FALSE	Class I
Sample330	1	1367	2	TRUE	FALSE	FALSE	FALSE	Class II
Sample336	0	2	1	FALSE	FALSE	FALSE	FALSE	Class I
Sample338	1	462	3	TRUE	FALSE	FALSE	FALSE	Class I
Sample339	0	1964	1	FALSE	FALSE	FALSE	FALSE	Class I
Sample346	1	463	1	FALSE	FALSE	FALSE	FALSE	Class I
Sample348	1	406	9	TRUE	TRUE	FALSE	FALSE	Class I
Sample351	1	1131	1	FALSE	FALSE	FALSE	FALSE	Class I
Sample352	1	353	1	FALSE	FALSE	FALSE	FALSE	Class I
Sample353	0	4569	1	FALSE	FALSE	FALSE	FALSE	Class I
Sample355	0	883	1	FALSE	FALSE	FALSE	FALSE	Class I
Sample358	1	38	8	TRUE	FALSE	FALSE	FALSE	Class I
Sample360	0	4334	1	FALSE	FALSE	FALSE	FALSE	Class I
Sample362	0	4399	1	FALSE	FALSE	FALSE	FALSE	Class II
Sample367	1	400	1	FALSE	FALSE	FALSE	FALSE	Class I
Sample372	1	2195	1	FALSE	FALSE	FALSE	FALSE	Class I
Sample382	0	2606	15	TRUE	FALSE	FALSE	FALSE	Class I
Sample383	0	1934	1	FALSE	FALSE	FALSE	FALSE	Class I
Sample386	1	718	12	TRUE	FALSE	FALSE	FALSE	Class I
Sample387	1	147	1	FALSE	FALSE	FALSE	FALSE	Class II
Sample39	0	2291	3	TRUE	FALSE	FALSE	FALSE	Class I
Sample391	1	409	1	FALSE	FALSE	FALSE	FALSE	Class I
Sample392	1	197	1	FALSE	FALSE	FALSE	FALSE	Class I
Sample395	1	345	2	TRUE	FALSE	FALSE	FALSE	Class I
Sample399	1	1166	1	FALSE	FALSE	FALSE	FALSE	Class I
Sample4	1	203	1	FALSE	FALSE	FALSE	FALSE	Class I
Sample40	1	975	2	TRUE	FALSE	FALSE	FALSE	Class I
Sample400	1	667	4	TRUE	FALSE	FALSE	FALSE	Class I
Sample403	0	3604	2	TRUE	FALSE	FALSE	FALSE	Class I
Sample405	0	3720	1	FALSE	FALSE	FALSE	FALSE	Class I
Sample406	1	421	3	TRUE	FALSE	FALSE	FALSE	Class I
Sample407	0	3571	1	FALSE	FALSE	FALSE	FALSE	Class I
Sample408	0	3513	3	TRUE	TRUE	FALSE	FALSE	Class I
Sample409	1	763	2	TRUE	FALSE	FALSE	FALSE	Class I
Sample410	1	1049	2	TRUE	FALSE	FALSE	FALSE	Class I
Sample413	0	1696	1	FALSE	FALSE	FALSE	FALSE	Class I
Sample415	1	209	4	TRUE	TRUE	FALSE	FALSE	Class I
Sample416	1	500	1	FALSE	FALSE	FALSE	FALSE	Class I
Sample423	1	404	1	FALSE	FALSE	FALSE	FALSE	Class I
Sample424	0	3187	1	FALSE	FALSE	FALSE	FALSE	Class I
Sample431	0	2777	8	TRUE	TRUE	FALSE	TRUE	Class I
Sample434	0	3141	1	FALSE	FALSE	FALSE	FALSE	Class I
Sample436	1	2636	2	TRUE	FALSE	FALSE	FALSE	Class I
Sample438	1	150	2	TRUE	FALSE	FALSE	FALSE	Class I
Sample439	0	3130	1	FALSE	FALSE	FALSE	FALSE	Class I
Sample44	0	286	1	FALSE	FALSE	FALSE	FALSE	Class I
Sample440	1	26	2	TRUE	FALSE	FALSE	FALSE	Class II
Sample441	1	24	2	TRUE	FALSE	FALSE	FALSE	Class II
Sample443	1	465	2	TRUE	FALSE	FALSE	TRUE	Class I
Sample445	1	203	2	TRUE	FALSE	FALSE	FALSE	Class II
Sample447	1	2056	3	TRUE	FALSE	FALSE	FALSE	Class II
Sample449	0	2704	2	TRUE	FALSE	FALSE	FALSE	Class I
Sample451	1	1492	4	TRUE	FALSE	FALSE	FALSE	Class I
Sample453	0	2955	1	FALSE	FALSE	FALSE	FALSE	Class I
Sample454	0	2821	3	TRUE	FALSE	FALSE	FALSE	Class II
Sample456	0	2958	1	FALSE	FALSE	FALSE	FALSE	Class I
Sample458	1	237	2	TRUE	FALSE	FALSE	FALSE	Class II
Sample468	0	2409	1	FALSE	FALSE	FALSE	FALSE	Class I
Sample469	1	108	1	FALSE	FALSE	FALSE	FALSE	Class I
Sample471	1	1912	2	TRUE	FALSE	FALSE	FALSE	Class I
Sample474	1	318	1	FALSE	FALSE	FALSE	FALSE	Class I
Sample475	1	907	2	TRUE	FALSE	FALSE	FALSE	Class I
Sample477	1	572	1	FALSE	FALSE	FALSE	FALSE	Class II
Sample48	0	1090	1	FALSE	FALSE	FALSE	FALSE	Class I
Sample482	0	2268	1	FALSE	FALSE	FALSE	FALSE	Class I
Sample486	1	682	1	FALSE	FALSE	FALSE	FALSE	Class I
Sample489	1	670	4	TRUE	FALSE	FALSE	FALSE	Class I
Sample490	0	3257	3	TRUE	FALSE	FALSE	FALSE	Class I
Sample491	1	700	1	FALSE	FALSE	FALSE	FALSE	Class I
Sample492	0	1826	1	FALSE	FALSE	FALSE	FALSE	Class I
Sample493	0	4413	2	TRUE	TRUE	TRUE	FALSE	Class I
Sample494	1	1309	1	FALSE	FALSE	FALSE	FALSE	Class I
Sample495	1	1126	1	FALSE	FALSE	FALSE	FALSE	Class I
Sample496	1	791	1	FALSE	FALSE	FALSE	FALSE	Class I
Sample497	1	304	1	FALSE	FALSE	FALSE	FALSE	Class I
Sample5	0	5354	2	TRUE	FALSE	FALSE	TRUE	Class I
Sample507	0	1918	1	FALSE	FALSE	FALSE	FALSE	Class I
Sample51	0	1312	1	FALSE	FALSE	FALSE	FALSE	Class I
Sample528	1	457	1	FALSE	FALSE	TRUE	FALSE	Class I
Sample529	0	4626	1	FALSE	FALSE	FALSE	FALSE	Class I
Sample53	1	762	1	FALSE	FALSE	FALSE	FALSE	Class II
Sample530	1	213	6	TRUE	FALSE	FALSE	FALSE	Class II
Sample531	0	7092	2	TRUE	FALSE	FALSE	FALSE	Class I
Sample532	1	396	1	FALSE	FALSE	FALSE	FALSE	Class I
Sample533	1	1065	1	FALSE	FALSE	FALSE	FALSE	Class I
Sample534	1	243	3	TRUE	FALSE	FALSE	FALSE	Class I
Sample535	1	30	1	FALSE	FALSE	FALSE	FALSE	Class I
Sample536	1	30	5	TRUE	FALSE	FALSE	FALSE	Class I
Sample537	1	2131	1	FALSE	FALSE	FALSE	FALSE	Class I
Sample538	0	4018	3	TRUE	FALSE	FALSE	FALSE	Class II
Sample539	1	609	1	FALSE	FALSE	FALSE	FALSE	Class I
Sample540	1	883	1	FALSE	FALSE	FALSE	FALSE	Class I
Sample541	1	487	3	TRUE	FALSE	TRUE	FALSE	Class II
Sample543	1	213	2	TRUE	FALSE	FALSE	FALSE	Class I
Sample544	1	396	1	FALSE	FALSE	FALSE	FALSE	Class I
Sample545	1	0	1	FALSE	FALSE	FALSE	FALSE	Class I
Sample546	1	974	1	FALSE	FALSE	FALSE	FALSE	Class I
Sample547	1	365	1	FALSE	FALSE	FALSE	FALSE	Class I
Sample548	1	426	1	FALSE	FALSE	FALSE	FALSE	Class I
Sample549	1	30	1	FALSE	FALSE	FALSE	FALSE	Class I
Sample550	1	791	1	FALSE	FALSE	FALSE	FALSE	Class I
Sample551	1	548	1	FALSE	FALSE	FALSE	FALSE	Class I
Sample553	NA	NA	3	TRUE	FALSE	FALSE	FALSE	Class I
Sample554	0	1461	1	FALSE	FALSE	FALSE	FALSE	Class I
Sample555	1	183	2	TRUE	FALSE	FALSE	TRUE	Class I
Sample556	1	487	1	FALSE	FALSE	FALSE	FALSE	Class II
Sample56	0	1177	1	FALSE	FALSE	FALSE	FALSE	Class II
Sample58	0	827	2	TRUE	FALSE	FALSE	FALSE	Class I
Sample59	0	1012	1	FALSE	FALSE	FALSE	FALSE	Class I
Sample6	0	6209	1	FALSE	FALSE	FALSE	FALSE	Class I
Sample60	0	1271	1	FALSE	FALSE	FALSE	FALSE	Class I
Sample61	0	887	1	FALSE	FALSE	FALSE	FALSE	Class I
Sample63	0	694	1	FALSE	FALSE	FALSE	FALSE	Class I
Sample68	1	133	4	TRUE	FALSE	FALSE	FALSE	Class I
Sample70	0	646	1	FALSE	FALSE	FALSE	FALSE	Class I
Sample73	1	238	1	FALSE	FALSE	FALSE	FALSE	Class I
Sample75	1	1208	1	FALSE	FALSE	FALSE	FALSE	Class I
Sample76	0	2106	1	FALSE	FALSE	FALSE	FALSE	Class I
Sample77	1	503	3	TRUE	FALSE	FALSE	TRUE	Class I
Sample78	1	368	1	FALSE	FALSE	FALSE	FALSE	Class I
Sample8	0	3679	1	FALSE	FALSE	FALSE	FALSE	Class I
Sample80	1	1011	1	FALSE	FALSE	FALSE	FALSE	Class I
Sample82	1	159	3	TRUE	TRUE	FALSE	TRUE	Class I
Sample83	0	1789	3	TRUE	FALSE	FALSE	FALSE	Class I
Sample84	1	441	5	TRUE	FALSE	FALSE	FALSE	Class II
Sample87	0	1797	1	FALSE	FALSE	FALSE	FALSE	Class I
Sample91	0	1688	2	TRUE	FALSE	FALSE	FALSE	Class I
Sample96	1	448	1	FALSE	FALSE	FALSE	FALSE	Class I
Sample97	1	286	1	FALSE	FALSE	FALSE	FALSE	Class I
Sample99	1	228	2	TRUE	TRUE	FALSE	FALSE	Class I
