# Supplementary material for: Enhancer hijacking determines extrachromosomal circular MYCN amplicon architecture in neuroblastoma
Source: Nat Commun. 2020 Nov 16;11:5823. doi: 10.1038/s41467-020-19452-y (PMC7669906; doi:10.1038/s41467-020-19452-y)
Supplement: Supplementary file 3 — Source Data [file 41467_2020_19452_MOESM3_ESM.zip › SourceData/README.txt]

This directory compiles raw and source data supporting figures from Helmsauer et al. "Enhancer hijacking determines extrachromosomal circular MYCN amplicon architecture in neuroblastoma". For ChIP-seq and ATAC-seq bigwig tracks and peak files please see https://data.cyverse.org/dav-anon/iplant/home/konstantin/helmsaueretal/

- Fig1b_MYCN-expressing-nMNA-NB_vs_non-MYCN-expressing-NB_H3K27ac_DeltaMeanFC.bw: Delta mean fold change between H3K27ac signal for MYCN-expressing non-MYCN-amplified vs. non-MYCN-expressing non-MYCN-amplified neuroblastoma cell lines
- Fig1b_MYCN_Enhancers_in_MYCN-Expressing-nMNA-NB.bed: Coordinates of MYCN-driving enhancers in MYCN-expressing non-MYCN-amplified neuroblastoma cell lines
- Fig2_MNASamples_AmplifiedSegments.txt: Amplified genomic segments for a set of primary MYCN-amplified neuroblastomas
- Fig2a_MNASamples_Chr2_AmplifiedSegments_10kbbins.txt.gz: Amplified genomic segments on chr2 for a set of primary MYCN-amplified neuroblastomas, in 10kb bins
- Fig2c_CRC-driven_SE_in_MYCN-Expressing-nMNA-NB.bed: CRC-driven super enhancer coordinates derived from MYCN-expressing non-MYCN-amplified neuroblastoma cell lines
- Fig2c_MNASamples_MYCN-Chr2-Co-Amplifications_FoldChangeOverChance.bw: Co-amplification enrichment in MYCN-amplified neuroblastoma for genomic regions on chr2
- Fig3_CHP-212_IlluminaWGS.hg19.rmdup.fixRG.bam_CNVs.p.value.txt: FREEC-based copy number calls for CHP-212
- Fig3_CHP-212_MYCN-virtual-4C.bw: virtual 4C track anchored at MYCN locus for CHP-212
- Fig3_IMR-5-75_IlluminaWGS.hg19.rmdup.fixRG.bam_CNVs.p.value.txt: FREEC-based copy number calls for IMR-5/75
- Fig3_IMR-5-75_MYCN-virtual-4C.bw: virtual 4C track anchored at MYCN locus for CHP-212
- Fig3_Kelly_IlluminaWGS.hg19.rmdup.fixRG.bam_CNVs.p.value.txt: FREEC-based copy number calls for Kelly
- Fig3_NGP_IlluminaWGS.hg19.rmdup.fixRG.bam_CNVs.p.value.txt: FREEC-based copy number calls for NGP
- Fig4a_IMR575_Reconstruction.txt: Reconstruction of the IMR-5/75 amplicon, neighboring rows are located next to each other on the amplicon, strand (+ vs. -) indicates orientation
- Fig4c_IMR_5_75_amplicon_custom_genome_merged_shallow_sequencing_5kb_KR_MAP30.txt.gz: raw data for Hi-C map of the reconstructed IMR-5/75 amplicon
- Fig4e_CHP212_Reconstruction.txt: Reconstruction of the CHP-212 amplicon, neighboring rows are located next to each other on the amplicon, strand (+ vs. -) indicates orientation
- Fig4g_CHP_212_ecDNA_custom_genome_merged_shallow_sequencing_5kb_KR_MAPQ30.txt.gz: raw data for Hi-C map of the reconstructed CHP-212 amplicon
- Fig6_MNASamples_ClinicalData.txt: Clinical annotation of MYCN-amplified neuroblastoma
- SupplFig1c_EnhancerRegionsHAND2Hits.txt: HAND2 motif hits within e1-e5 regions
- SupplFig1c_EnhancerRegionsIsl1Hits.txt: ISL1 motif hits within e1-e5 regions
- SupplFig1c_EnhancerRegionsMotifHits.txt: Transcription factor motif hits within e1-e5 regions
- SupplFig1c_EnhancerRegionsPHOX2BHits.txt: PHOX2B motif hits within e1-e5 regions
- SupplFig3_MB_MNA_AmplifiedSegments.txt: Amplified genomic segments for a set of medulloblastomas
- SupplFig3_MB_MNAsamples_chr2_10kbbins.txt.gz: Amplified regions in 10kb bins for a set of medulloblastomas
- SupplFig3b_MB_GROUP4_MeanH3K27ac_MYCN_neighborhood.txt: Mean H3K27ac signal for GROUP4 medulloblastoma in the MYCN neighborhood
- SupplFig3b_MB_SHH_MeanH3K27ac_MYCN_neighborhood.txt: Mean H3K27ac signal for SHH medulloblastoma in the MYCN neighborhood
- SupplFig4_MNACellLines_H3K27acPeaksStatistics_RandomizationAnalysis.txt.gz: Analysis of peak height, background signal, FRIP for real amplified genomic regions vs. randomized genomic regions in neuroblastoma cell lines. Each row is a peak. RandomOrReal denotes if a peak is from the real amplicon region or from a position-randomized region. RegionBackground is the background signal of the region. RegionFRIP is the FRIP for the whole region. maxFC… is the relative peak height.
- SupplFig7_MYCN_CopyNumber_vs_Expression.txt compares copy number estimates and MYCN expression for MYCN-amplified neuroblastoma cell lines depending on class I vs. II amplification. 
