# Supplementary material for: Enhancer hijacking determines extrachromosomal circular MYCN amplicon architecture in neuroblastoma
Source: Nat Commun. 2020 Nov 16;11:5823. doi: 10.1038/s41467-020-19452-y (PMC7669906; doi:10.1038/s41467-020-19452-y)
Supplement: Supplementary file 3 — Source Data [file 41467_2020_19452_MOESM3_ESM.zip › SourceData/SupplFig1c_EnhancerRegionsHAND2Hits.txt]

TF	n_hits	n_regions	regions
HAND2	47	6	e1,MYCNp,e2,e3,e4,e5
