# Supplementary material for: Enhancer hijacking determines extrachromosomal circular MYCN amplicon architecture in neuroblastoma
Source: Nat Commun. 2020 Nov 16;11:5823. doi: 10.1038/s41467-020-19452-y (PMC7669906; doi:10.1038/s41467-020-19452-y)
Supplement: Supplementary file 3 — Source Data [file 41467_2020_19452_MOESM3_ESM.zip › SourceData/SupplFig1c_EnhancerRegionsMotifHits.txt]

TF	n_hits	n_regions	regions
ALX3	48	6	e1,MYCNp,e2,e3,e4,e5
ARNT::HIF1A	39	5	e1,MYCNp,e2,e4,e5
ASCL1	27	6	e1,MYCNp,e2,e3,e4,e5
ATF4	1	1	e4
BACH2	4	2	e4,e1
BARHL2	22	5	e1,e2,e3,e4,e5
BARX1	84	6	e1,MYCNp,e2,e3,e4,e5
BATF::JUN	14	3	e1,e3,e4
BCL6B	1	1	e3
BHLHE22	13	5	e1,MYCNp,e2,e4,e5
BHLHE23	8	5	MYCNp,e2,e5,e1,e4
BHLHE40	14	4	e1,MYCNp,e2,e4
BHLHE41	5	2	e1,e4
BSX	101	6	e1,MYCNp,e2,e3,e4,e5
CDX1	39	6	e1,MYCNp,e4,e5,e2,e3
CDX2	12	4	e1,MYCNp,e4,e5
CEBPA	10	4	MYCNp,e4,e1,e5
CEBPB	6	3	e1,MYCNp,e4
CEBPD	3	2	e4,e1
CEBPE	7	3	e1,MYCNp,e4
CEBPG	2	1	e4
CLOCK	1	1	e1
CREB1	12	3	e1,e2,e4
CTCF	2	2	MYCNp,e1
CTCFL	4	4	e1,MYCNp,e3,e4
CUX1	5	3	MYCNp,e4,e5
CUX2	3	2	e4,e5
DBP	3	2	e4,MYCNp
DLX6	68	6	e1,MYCNp,e2,e3,e4,e5
DMRT3	7	2	e1,e4
DUX4	12	5	e1,e4,e5,e2,e3
DUXA	10	4	e5,e1,e3,e4
E2F1	2	1	MYCNp
E2F4	19	5	MYCNp,e2,e3,e4,e5
E2F6	41	6	e1,MYCNp,e2,e3,e4,e5
E2F7	1	1	MYCNp
E2F8	1	1	MYCNp
EBF1	2	1	e4
EGR1	2	2	MYCNp,e4
EGR2	4	4	e4,MYCNp,e2,e5
EGR3	2	2	MYCNp,e4
EGR4	1	1	e4
ELF4	1	1	e2
ELF5	3	2	e2,e4
ELK1	3	2	e4,e5
ELK3	3	2	e4,e5
ELK4	5	3	e2,e4,e5
EMX1	62	6	e1,MYCNp,e2,e3,e4,e5
EMX2	36	5	MYCNp,e2,e3,e4,e5
EN1	62	6	e1,MYCNp,e2,e3,e4,e5
EN2	41	6	e1,MYCNp,e2,e3,e4,e5
EOMES	1	1	e5
ERF	3	2	e4,e5
ERG	9	5	e4,e1,MYCNp,e2,e5
ESRRB	2	2	e3,e4
ESX1	65	6	e1,MYCNp,e2,e3,e4,e5
ETS1	7	3	e4,MYCNp,e5
ETV1	5	3	e4,MYCNp,e5
ETV2	1	1	e4
ETV3	3	2	e4,e5
ETV4	4	2	e4,e5
ETV5	6	3	e4,MYCNp,e5
ETV6	6	3	e2,e4,e5
EVX1	54	6	e1,MYCNp,e2,e4,e5,e3
EVX2	54	6	e1,MYCNp,e2,e4,e5,e3
FEV	4	2	e4,e5
FIGLA	36	6	e1,MYCNp,e2,e3,e4,e5
FLI1	7	3	e4,MYCNp,e5
FOS	35	5	e1,e2,e3,e4,e5
FOS::JUN	7	2	e1,e4
FOS::JUN(var.2)	1	1	e1
FOS::JUNB	6	2	e1,e4
FOS::JUND	6	2	e1,e4
FOSB::JUN	1	1	e1
FOSB::JUNB	8	3	e1,e3,e4
FOSB::JUNB(var.2)	3	2	e1,e4
FOSL1	13	3	e1,e3,e4
FOSL1::JUN	8	2	e1,e4
FOSL1::JUN(var.2)	4	2	e1,e4
FOSL1::JUNB	12	2	e1,e4
FOSL1::JUND	17	4	e1,e2,e3,e4
FOSL1::JUND(var.2)	7	2	e1,e4
FOSL2	17	4	e1,MYCNp,e3,e4
FOSL2::JUN	11	3	e1,e4,e3
FOSL2::JUN(var.2)	4	2	e1,e4
FOSL2::JUNB	8	3	e1,e3,e4
FOSL2::JUNB(var.2)	2	1	e1
FOSL2::JUND	7	3	e1,e3,e4
FOXA1	10	6	e1,MYCNp,e2,e3,e4,e5
FOXB1	6	4	e1,e3,e5,MYCNp
FOXC1	17	5	e1,e3,e4,e5,MYCNp
FOXC2	16	4	e3,e4,e5,MYCNp
FOXD1	45	6	e1,MYCNp,e2,e3,e4,e5
FOXD2	56	6	e1,MYCNp,e2,e3,e4,e5
FOXF2	4	3	e5,e3,e4
FOXG1	25	6	MYCNp,e3,e4,e5,e1,e2
FOXH1	26	5	e1,e2,e3,e4,e5
FOXI1	87	6	e1,MYCNp,e2,e3,e4,e5
FOXK1	7	4	e3,e5,e2,e4
FOXK2	27	6	e1,MYCNp,e2,e3,e4,e5
FOXL1	54	6	e1,MYCNp,e2,e3,e4,e5
FOXO3	22	6	MYCNp,e3,e4,e5,e1,e2
FOXO4	87	6	e1,MYCNp,e2,e3,e4,e5
FOXO6	87	6	e1,MYCNp,e2,e3,e4,e5
FOXP1	17	6	e1,MYCNp,e4,e5,e2,e3
FOXP2	16	5	e1,e3,e4,e5,e2
FOXP3	52	6	e1,MYCNp,e2,e3,e4,e5
GATA2	48	6	e1,e2,e3,e4,e5,MYCNp
GATA3	41	6	e1,MYCNp,e2,e3,e4,e5
GATA5	65	6	e1,MYCNp,e2,e3,e4,e5
GATA6	23	5	e1,e2,e3,e4,e5
GBX1	32	6	e1,MYCNp,e2,e3,e4,e5
GBX2	51	6	e1,MYCNp,e2,e3,e4,e5
GCM1	1	1	e2
GCM2	15	6	e1,MYCNp,e2,e3,e4,e5
GLI2	3	3	e1,MYCNp,e2
GMEB2	8	3	MYCNp,e3,e4
GRHL2	5	4	e1,MYCNp,e2,e5
GSC	31	6	e1,MYCNp,e2,e4,e5,e3
GSC2	30	6	e1,MYCNp,e4,e5,e2,e3
GSX1	82	6	e1,MYCNp,e2,e3,e4,e5
GSX2	84	6	e1,MYCNp,e2,e3,e4,e5
HES5	2	1	e1
HES7	2	1	e1
HESX1	46	5	MYCNp,e2,e3,e4,e5
HEY1	4	1	e1
HEY2	5	2	e1,e4
HIC2	112	6	e1,MYCNp,e2,e4,e5,e3
HIF1A	14	4	e1,MYCNp,e2,e5
HINFP	2	1	MYCNp
HLF	5	3	e2,e4,e3
HMBOX1	5	4	e1,e4,MYCNp,e2
HNF1A	1	1	e4
HNF1B	1	1	e4
HNF4G	5	4	e4,e1,MYCNp,e2
HOXA10	19	6	e1,MYCNp,e3,e5,e2,e4
HOXA13	9	4	e4,e5,e1,MYCNp
HOXA2	73	6	e1,MYCNp,e2,e3,e4,e5
HOXA5	84	6	e1,MYCNp,e2,e3,e4,e5
HOXB13	4	3	e4,e1,MYCNp
HOXB2	113	6	e1,MYCNp,e2,e3,e4,e5
HOXB3	113	6	e1,MYCNp,e2,e3,e4,e5
HOXC10	6	4	e1,e4,MYCNp,e2
HOXC11	2	1	e4
HOXC12	2	1	e4
HOXC13	3	3	e4,e2,e5
HOXD11	4	3	e4,MYCNp,e2
HOXD12	2	1	e4
HOXD13	16	4	MYCNp,e4,e5,e1
HSF1	3	2	e2,e4
HSF2	3	2	e2,e4
HSF4	3	2	e2,e4
ID4	46	6	e1,MYCNp,e2,e3,e4,e5
INSM1	10	4	e1,MYCNp,e4,e3
ISL2	29	6	e1,MYCNp,e2,e3,e4,e5
ISX	60	6	e1,MYCNp,e2,e3,e4,e5
JDP2	3	1	e1
JDP2(var.2)	1	1	e1
JUN	2	1	e1
JUN::JUNB	10	4	e1,e2,e3,e4
JUN::JUNB(var.2)	1	1	e1
JUN(var.2)	7	3	e1,e3,e4
JUNB	18	4	e1,e2,e3,e4
JUNB(var.2)	6	2	e1,e4
JUND	13	4	e1,e3,e4,MYCNp
JUND(var.2)	4	3	e1,e4,e3
KLF13	1	1	e1
KLF14	3	3	e1,MYCNp,e2
KLF16	11	4	e1,MYCNp,e2,e4
KLF4	34	5	e1,MYCNp,e2,e4,e5
KLF5	77	6	e1,MYCNp,e2,e3,e4,e5
KLF9	14	6	e1,MYCNp,e2,e3,e4,e5
LBX1	24	6	e1,e2,e3,e4,e5,MYCNp
LBX2	64	6	e1,MYCNp,e2,e3,e4,e5
LEF1	1	1	e1
LHX2	18	5	MYCNp,e2,e4,e5,e3
LHX6	15	4	MYCNp,e2,e4,e5
LHX9	76	6	e1,MYCNp,e2,e3,e4,e5
LMX1A	49	6	e1,MYCNp,e2,e3,e4,e5
LMX1B	74	6	e1,MYCNp,e2,e3,e4,e5
MAF::NFE2	1	1	e4
MAX	8	3	e1,e2,e4
MEF2A	4	3	e1,e2,e4
MEF2B	1	1	e4
MEF2C	5	3	e1,e2,e4
MEF2D	2	2	e2,e4
MEIS1	73	6	e1,MYCNp,e2,e3,e4,e5
MEIS2	61	6	e1,MYCNp,e2,e3,e4,e5
MEIS3	66	6	e1,MYCNp,e2,e3,e4,e5
MEOX1	30	6	MYCNp,e2,e3,e4,e5,e1
MEOX2	39	6	MYCNp,e2,e3,e4,e5,e1
MGA	37	6	e1,MYCNp,e2,e4,e5,e3
MITF	4	2	e1,e4
MIXL1	86	6	e1,MYCNp,e2,e3,e4,e5
MLX	5	3	e1,e2,e4
MLXIPL	4	2	e1,e2
MNT	12	4	e1,e2,e5,e4
MNX1	51	6	e1,MYCNp,e2,e3,e4,e5
MSC	4	1	MYCNp
MSX1	54	6	e1,MYCNp,e2,e3,e4,e5
MSX2	34	5	MYCNp,e2,e3,e4,e5
MXI1	11	4	e1,e2,e4,e5
MYB	49	6	e1,MYCNp,e2,e4,e5,e3
MYBL1	1	1	e5
MYC	9	4	e1,MYCNp,e2,e5
MYCN	6	2	e1,e2
MYF6	5	2	MYCNp,e1
MZF1	137	6	e1,MYCNp,e2,e3,e4,e5
MZF1(var.2)	63	5	e1,MYCNp,e2,e4,e5
NEUROD1	25	6	e1,MYCNp,e2,e3,e4,e5
NEUROD2	26	4	e1,e2,e4,e5
NEUROG2	9	3	e1,e2,e4
NFATC2	100	6	e1,MYCNp,e2,e3,e4,e5
NFATC3	55	6	e1,MYCNp,e2,e3,e4,e5
NFE2	3	1	e1
NFIA	29	5	e1,e2,e4,e5,MYCNp
NFIC	66	6	e1,MYCNp,e2,e3,e4,e5
NFIC::TLX1	1	1	e4
NFIL3	6	4	e3,e4,e2,e5
NFIX	147	6	e1,MYCNp,e2,e3,e4,e5
NFKB1	2	1	MYCNp
NFKB2	2	1	MYCNp
NFYA	11	5	e1,e2,e4,e5,MYCNp
NFYB	1	1	e5
NHLH1	9	4	e1,MYCNp,e2,e4
NKX2-3	22	5	e2,e4,e5,e1,e3
NKX2-8	49	6	MYCNp,e2,e3,e4,e5,e1
NKX3-2	14	5	MYCNp,e2,e4,e5,e1
NKX6-1	67	6	e1,MYCNp,e2,e3,e4,e5
NKX6-2	96	6	e1,MYCNp,e2,e3,e4,e5
NOTO	44	6	e1,MYCNp,e2,e3,e4,e5
NR1A4::RXRA	1	1	e4
NR1H4	7	3	e2,e4,e5
NR2C2	3	2	e2,e4
NR2F1	18	5	e1,MYCNp,e2,e4,e5
NR2F2	23	6	MYCNp,e3,e4,e1,e2,e5
NR4A1	24	6	e1,MYCNp,e3,e4,e5,e2
NR4A2	43	6	MYCNp,e2,e3,e4,e5,e1
NRF1	4	1	MYCNp
NRL	27	6	e1,MYCNp,e2,e3,e4,e5
OLIG1	10	5	e1,MYCNp,e2,e4,e5
OLIG2	9	4	e1,MYCNp,e2,e4
OLIG3	13	5	e1,MYCNp,e2,e4,e5
ONECUT1	1	1	e4
ONECUT2	1	1	e4
ONECUT3	1	1	e4
OTX1	19	5	e1,MYCNp,e4,e5,e2
OTX2	41	5	e1,MYCNp,e2,e4,e5
PAX3	4	1	e5
PAX4	18	4	MYCNp,e2,e4,e5
PAX5	6	3	e1,MYCNp,e2
PAX7	3	1	e5
PBX1	2	2	e4,e5
PBX2	8	3	e1,e2,e4
PBX3	5	3	e1,e2,e4
PDX1	84	6	e1,MYCNp,e2,e3,e4,e5
PHOX2A	3	2	e1,e5
PITX3	46	6	e1,MYCNp,e2,e3,e4,e5
PKNOX1	1	1	e5
PKNOX2	1	1	e5
PLAG1	1	1	e2
POU1F1	3	3	e2,e3,e5
POU2F1	3	3	MYCNp,e4,e5
POU2F2	6	3	e4,e5,MYCNp
POU3F1	4	4	MYCNp,e2,e4,e5
POU3F2	4	4	MYCNp,e2,e4,e5
POU3F3	3	3	e1,e2,e5
POU3F4	12	5	e1,MYCNp,e2,e4,e5
POU4F1	1	1	e4
POU4F3	1	1	e4
POU5F1	20	6	e1,MYCNp,e2,e3,e4,e5
POU5F1B	11	4	e1,MYCNp,e4,e5
POU6F1	22	4	MYCNp,e2,e4,e5
POU6F2	12	5	e1,e2,e4,e5,e3
PRDM1	20	5	e1,e2,e4,MYCNp,e5
PROP1	2	2	e1,e5
PRRX1	67	6	e1,MYCNp,e2,e3,e4,e5
RARA::RXRA	2	2	e3,e4
RAX	54	6	e1,MYCNp,e2,e3,e4,e5
RAX2	80	6	e1,MYCNp,e2,e3,e4,e5
RBPJ	55	6	e1,MYCNp,e2,e3,e4,e5
REL	22	6	MYCNp,e2,e3,e4,e5,e1
RELA	10	5	MYCNp,e2,e4,e5,e1
RELB	22	6	e1,MYCNp,e2,e3,e4,e5
RFX2	2	1	e1
RFX3	4	2	e1,e2
RFX4	4	2	e1,e2
RFX5	2	1	e1
RHOXF1	198	6	e1,MYCNp,e2,e3,e4,e5
RORA	15	5	MYCNp,e3,e4,e1,e5
RORA(var.2)	3	2	e3,e5
RORB	12	5	MYCNp,e2,e3,e4,e5
RORC	13	6	e1,MYCNp,e2,e3,e4,e5
RUNX2	6	5	e2,MYCNp,e3,e4,e5
RUNX3	5	4	e2,e3,e4,e5
SCRT1	1	1	e1
SCRT2	2	1	e1
SHOX	97	6	e1,MYCNp,e2,e3,e4,e5
SIX1	7	4	e1,MYCNp,e4,e2
SIX2	1	1	e4
SMAD2::SMAD3::SMAD4	7	3	e2,e4,e1
SMAD3	5	2	MYCNp,e5
SNAI2	113	6	e1,MYCNp,e2,e4,e5,e3
SOX10	52	6	e1,MYCNp,e2,e3,e4,e5
SOX13	48	6	e1,MYCNp,e2,e3,e4,e5
SOX15	57	6	e1,MYCNp,e2,e3,e4,e5
SOX21	1	1	e4
SOX8	1	1	e4
SOX9	32	6	e1,MYCNp,e2,e3,e4,e5
SP1	31	6	e1,MYCNp,e2,e3,e4,e5
SP2	8	4	e1,MYCNp,e3,e4
SP3	26	5	e1,MYCNp,e2,e3,e4
SP4	2	2	e1,e2
SP8	13	5	e1,MYCNp,e3,e2,e4
SPIB	130	6	e1,MYCNp,e2,e3,e4,e5
SPIC	2	1	e5
SREBF1	15	3	e1,e2,e4
SREBF2	11	3	e1,e4,e2
SREBF2(var.2)	1	1	e1
SRF	1	1	e4
SRY	58	6	e1,MYCNp,e2,e3,e4,e5
STAT1	16	5	MYCNp,e2,e3,e4,e5
STAT1::STAT2	1	1	e4
STAT3	22	5	MYCNp,e2,e3,e4,e5
T	1	1	e4
TAL1::TCF3	6	3	e1,e2,e5
TBR1	10	5	e1,MYCNp,e2,e4,e5
TBX1	37	6	e1,MYCNp,e2,e4,e5,e3
TBX15	37	6	e1,MYCNp,e2,e4,e5,e3
TBX19	1	1	e4
TBX2	11	5	e1,MYCNp,e2,e4,e5
TBX20	6	4	e2,e5,e1,e4
TBX21	9	5	MYCNp,e2,e4,e5,e1
TBX4	37	6	e1,MYCNp,e2,e4,e5,e3
TBX5	37	6	e1,MYCNp,e2,e4,e5,e3
TCF3	70	6	e1,MYCNp,e2,e3,e4,e5
TCF4	65	6	e1,MYCNp,e2,e3,e4,e5
TCF7L1	1	1	e1
TCF7L2	4	3	e1,MYCNp,e5
TEAD1	31	6	e1,MYCNp,e2,e3,e4,e5
TEAD2	16	5	e1,e2,e3,e4,e5
TEAD3	40	6	e1,MYCNp,e2,e3,e4,e5
TEAD4	37	6	e1,MYCNp,e2,e3,e4,e5
TEF	1	1	e4
TFAP2A	30	5	e1,MYCNp,e2,e4,e5
TFAP2A(var.2)	29	5	e1,MYCNp,e2,e4,e5
TFAP2A(var.3)	20	4	e1,MYCNp,e2,e4
TFAP2B	22	5	e1,e2,e4,e5,MYCNp
TFAP2B(var.2)	20	4	e1,MYCNp,e4,e5
TFAP2B(var.3)	11	4	e1,MYCNp,e2,e4
TFAP2C	21	5	e1,e2,e4,e5,MYCNp
TFAP2C(var.2)	26	4	e1,MYCNp,e4,e5
TFAP2C(var.3)	18	4	e1,MYCNp,e2,e4
TFAP4	10	5	e1,MYCNp,e2,e5,e4
TFCP2	1	1	MYCNp
TFDP1	27	6	e1,MYCNp,e2,e3,e4,e5
TFE3	19	4	e1,e2,e4,MYCNp
TFEB	6	3	e1,e2,e4
TFEC	11	3	e1,e2,e4
TGIF2	1	1	e5
THAP1	143	6	e1,MYCNp,e2,e3,e4,e5
TWIST1	32	6	e1,MYCNp,e2,e3,e4,e5
UNCX	79	6	e1,MYCNp,e2,e3,e4,e5
USF1	7	3	e1,e2,e4
USF2	6	3	e1,e4,e2
VAX1	67	6	e1,MYCNp,e2,e3,e4,e5
VAX2	56	6	e1,MYCNp,e2,e3,e4,e5
VDR	62	6	e1,MYCNp,e2,e3,e4,e5
VENTX	5	3	MYCNp,e3,e4
VSX1	66	6	e1,MYCNp,e2,e4,e5,e3
VSX2	49	6	e1,MYCNp,e2,e4,e5,e3
XBP1	1	1	e1
YY1	1	1	e2
YY2	2	2	e1,e4
ZBTB18	7	4	e1,MYCNp,e4,e5
ZBTB7A	6	3	e2,e4,e5
ZEB1	48	6	e1,MYCNp,e2,e3,e4,e5
ZIC4	2	2	MYCNp,e2
ZNF24	3	1	e5
ZNF263	3	3	e1,MYCNp,e2
ZNF354C	246	6	e1,MYCNp,e2,e3,e4,e5
ZNF384	131	5	e1,e4,e5,MYCNp,e2
ZNF410	2	2	e1,MYCNp
ZNF740	21	5	e1,MYCNp,e2,e3,e4
