# Supplementary material for: Enhancer hijacking determines extrachromosomal circular MYCN amplicon architecture in neuroblastoma
Source: Nat Commun. 2020 Nov 16;11:5823. doi: 10.1038/s41467-020-19452-y (PMC7669906; doi:10.1038/s41467-020-19452-y)
Supplement: Supplementary file 3 — Source Data [file 41467_2020_19452_MOESM3_ESM.zip › SourceData/SupplFig3_MB_MNA_AmplifiedSegments.txt]

Sample	seqnames	start	end	Value
GSM919002_MT916_MDT-MB-1021	chr2	15978393	16304391	1.801
GSM919006_MT920_MDT-MB-1025	chr2	15033387	15142541	1.843
GSM919006_MT920_MDT-MB-1025	chr2	15184280	15310667	1.9
GSM919006_MT920_MDT-MB-1025	chr2	15310667	15782929	2.158
GSM919006_MT920_MDT-MB-1025	chr2	15782929	17244836	1.899
GSM919006_MT920_MDT-MB-1025	chr2	17244836	18031497	2.116
GSM919006_MT920_MDT-MB-1025	chr2	46861272	47081798	1.862
GSM919006_MT920_MDT-MB-1025	chr2	48257490	48748508	1.894
GSM919006_MT920_MDT-MB-1025	chr2	49061774	49097536	2.12
GSM919006_MT920_MDT-MB-1025	chr2	121705742	121871556	1.955
GSM919006_MT920_MDT-MB-1025	chr2	122355654	122572089	1.884
GSM919006_MT920_MDT-MB-1025	chr2	124820682	124870589	1.841
GSM919006_MT920_MDT-MB-1025	chr2	124981820	125009187	1.92
GSM919006_MT920_MDT-MB-1025	chr2	125318452	125419333	1.919
GSM919006_MT920_MDT-MB-1025	chr2	128915353	129022241	1.833
GSM919021_MT937_MDT-MB-1042	chr2	14664274	19346394	2.144
GSM919021_MT937_MDT-MB-1042	chr2	121137251	123288026	1.937
GSM919021_MT937_MDT-MB-1042	chr14	99700747	99765918	1.835
GSM919023_MT940_MDT-MB-1045	chr2	14643966	15310667	2.05
GSM919023_MT940_MDT-MB-1045	chr2	15310667	15782929	2.184
GSM919023_MT940_MDT-MB-1045	chr2	15782929	16174416	1.963
GSM919034_MT956_MDT-MB-1061	chr1	223994790	224013142	1.854
GSM919034_MT956_MDT-MB-1061	chr2	7216622	7231677	1.841
GSM919034_MT956_MDT-MB-1061	chr2	7235313	7325794	1.893
GSM919034_MT956_MDT-MB-1061	chr2	7325794	7390532	2.414
GSM919034_MT956_MDT-MB-1061	chr2	7470779	7520692	1.87
GSM919034_MT956_MDT-MB-1061	chr2	10487689	10642078	2.269
GSM919034_MT956_MDT-MB-1061	chr2	10755255	10789151	2.02
GSM919034_MT956_MDT-MB-1061	chr2	12010130	12093170	2.065
GSM919034_MT956_MDT-MB-1061	chr2	12183573	12239069	1.961
GSM919034_MT956_MDT-MB-1061	chr2	12471154	12715403	2.363
GSM919034_MT956_MDT-MB-1061	chr2	12715403	12843168	1.907
GSM919034_MT956_MDT-MB-1061	chr2	12849277	12894821	1.887
GSM919034_MT956_MDT-MB-1061	chr2	13051817	13143234	2.19
GSM919034_MT956_MDT-MB-1061	chr2	13143234	13254251	2.461
GSM919034_MT956_MDT-MB-1061	chr2	13254251	13392230	2.075
GSM919034_MT956_MDT-MB-1061	chr2	14518913	14588924	2.036
GSM919034_MT956_MDT-MB-1061	chr2	14882323	14899952	2.064
GSM919034_MT956_MDT-MB-1061	chr2	15830124	15875504	1.878
GSM919034_MT956_MDT-MB-1061	chr2	15875504	17303814	2.385
GSM919034_MT956_MDT-MB-1061	chr2	17303814	17352275	1.823
GSM919034_MT956_MDT-MB-1061	chr2	17444568	17535150	2.063
GSM919034_MT956_MDT-MB-1061	chr7	111572025	111586781	2.343
GSM919034_MT956_MDT-MB-1061	chr7	113285606	113378867	2.461
GSM919034_MT956_MDT-MB-1061	chr7	119242920	119307361	2.102
GSM919034_MT956_MDT-MB-1061	chr7	125132890	125187444	1.981
GSM919034_MT956_MDT-MB-1061	chr7	126576733	126772926	2.052
GSM919034_MT956_MDT-MB-1061	chr7	126772926	126839809	2.389
GSM919034_MT956_MDT-MB-1061	chr7	126944312	126973608	2.077
GSM919034_MT956_MDT-MB-1061	chr7	126985426	127144872	1.884
GSM919034_MT956_MDT-MB-1061	chr7	128071514	128157665	1.939
GSM919034_MT956_MDT-MB-1061	chr7	133032621	133073511	2.174
GSM919034_MT956_MDT-MB-1061	chr7	133091276	133135776	1.913
GSM919034_MT956_MDT-MB-1061	chr7	133495445	133515716	1.851
GSM919034_MT956_MDT-MB-1061	chr7	145578956	145583243	1.903
GSM919034_MT956_MDT-MB-1061	chr7	146978912	147266175	2.033
GSM919034_MT956_MDT-MB-1061	chr7	156634062	156660210	2.52
GSM919054_MT984_MDT-MB-1090	chr2	14074785	17944582	2.411
GSM919054_MT984_MDT-MB-1090	chr2	225988808	226450386	1.998
GSM919054_MT984_MDT-MB-1090	chr2	226450386	227940640	2.089
GSM919054_MT984_MDT-MB-1090	chr2	227940640	229755281	1.946
GSM919054_MT984_MDT-MB-1090	chr2	229756742	229759822	2.072
GSM919054_MT984_MDT-MB-1090	chr2	229760142	230080207	2.009
GSM919054_MT984_MDT-MB-1090	chr12	2712334	3861244	1.881
GSM919054_MT984_MDT-MB-1090	chr12	3861244	4653194	1.994
GSM919054_MT984_MDT-MB-1090	chr12	58006790	58695750	2.028
GSM919054_MT984_MDT-MB-1090	chr12	116604827	117248725	1.817
GSM919054_MT984_MDT-MB-1090	chr16	52030304	52829774	1.838
GSM919057_MT988_MDT-MB-1094	chr2	15686664	16596032	2.007
GSM919057_MT988_MDT-MB-1094	chr2	16607992	16732948	2.06
GSM919147_MT1053_MDT-MB-1165	chr2	15546419	15827604	2.11
GSM919147_MT1053_MDT-MB-1165	chr2	15916770	15953078	1.919
GSM919147_MT1053_MDT-MB-1165	chr2	15969074	16065553	1.92
GSM919147_MT1053_MDT-MB-1165	chr2	16075136	16371747	2.028
GSM919147_MT1053_MDT-MB-1165	chr2	16862874	17251552	2.079
GSM919147_MT1053_MDT-MB-1165	chr2	17875919	17890366	2.2
GSM919147_MT1053_MDT-MB-1165	chr2	18539712	18852908	1.999
GSM919147_MT1053_MDT-MB-1165	chr2	18976220	19040701	1.982
GSM919147_MT1053_MDT-MB-1165	chr2	19057104	19169680	2.051
GSM919147_MT1053_MDT-MB-1165	chr2	19219678	19290911	2.098
GSM919147_MT1053_MDT-MB-1165	chr2	19329926	19525475	2.082
GSM919147_MT1053_MDT-MB-1165	chr2	19771436	20014022	2.026
GSM919147_MT1053_MDT-MB-1165	chr2	20067364	20190067	2.008
GSM919147_MT1053_MDT-MB-1165	chr2	20212860	20256094	2.163
GSM919147_MT1053_MDT-MB-1165	chr2	20395736	20547607	2.058
GSM919147_MT1053_MDT-MB-1165	chr2	20563002	20609424	2.119
GSM919147_MT1053_MDT-MB-1165	chr2	20638515	20691434	2.173
GSM919147_MT1053_MDT-MB-1165	chr2	20699136	20713433	1.913
GSM919147_MT1053_MDT-MB-1165	chr2	20713433	20744164	2.609
GSM919147_MT1053_MDT-MB-1165	chr2	20744164	20787686	1.925
GSM919158_MT1067_MDT-MB-1179	chr2	14337712	14526593	2.395
GSM919158_MT1067_MDT-MB-1179	chr2	14631081	14679093	2.367
GSM919158_MT1067_MDT-MB-1179	chr2	14777116	14788164	2.768
GSM919158_MT1067_MDT-MB-1179	chr2	14977816	15026488	2.43
GSM919158_MT1067_MDT-MB-1179	chr2	15035998	15137809	2.37
GSM919158_MT1067_MDT-MB-1179	chr2	15210238	15438727	2.395
GSM919158_MT1067_MDT-MB-1179	chr2	16052754	16083690	2.311
GSM919158_MT1067_MDT-MB-1179	chr2	16120135	16152517	2.285
GSM919161_MT1072_MDT-MB-1185	chr1	170180138	170207670	1.819
GSM919161_MT1072_MDT-MB-1185	chr1	172465866	172602058	1.901
GSM919161_MT1072_MDT-MB-1185	chr1	207228905	207282220	1.926
GSM919161_MT1072_MDT-MB-1185	chr2	16044029	16529012	2.175
GSM919161_MT1072_MDT-MB-1185	chr11	7984148	8080501	1.841
GSM919161_MT1072_MDT-MB-1185	chr11	8123542	8190677	1.846
GSM919161_MT1072_MDT-MB-1185	chr11	8388878	9331748	1.946
GSM919161_MT1072_MDT-MB-1185	chr11	22493652	22557151	2.014
GSM919161_MT1072_MDT-MB-1185	chr11	40799068	41175944	1.807
GSM919161_MT1072_MDT-MB-1185	chr11	42416428	42461866	1.846
GSM919216_MT1124_MDT-MB-1238	chr2	16032278	16716234	2.416
GSM917439_MT321_MDT-MB-134	chr2	14880026	15163440	2.324
GSM917439_MT321_MDT-MB-134	chr2	15865864	16231790	2.204
GSM917621_MT337_MDT-MB-151	chr2	15976936	16304391	2.355
GSM917679_MT390_MDT-MB-198	chr2	14575577	18334607	2.45
GSM917716_MT10_MDT-MB-309	chr2	15895325	16304391	2.076
GSM917716_MT10_MDT-MB-309	chr2	16517076	16538144	1.989
GSM917716_MT10_MDT-MB-309	chr2	16942050	16969979	1.817
GSM917716_MT10_MDT-MB-309	chr2	17917250	17949466	2.153
GSM917719_MT13_MDT-MB-312	chr2	15270108	15317695	2.372
GSM917719_MT13_MDT-MB-312	chr2	15317695	15352879	1.811
GSM917719_MT13_MDT-MB-312	chr2	15352879	15418321	2.317
GSM917719_MT13_MDT-MB-312	chr2	15418321	15749598	2.624
GSM917719_MT13_MDT-MB-312	chr2	15749598	15771778	2.327
GSM917719_MT13_MDT-MB-312	chr2	15846158	15863754	2.297
GSM917719_MT13_MDT-MB-312	chr2	15894417	16435220	2.279
GSM917719_MT13_MDT-MB-312	chr2	16519177	16785257	2.247
GSM917719_MT13_MDT-MB-312	chr2	16852604	16912545	2.433
GSM917719_MT13_MDT-MB-312	chr2	16948404	16953626	2.364
GSM917728_MT24_MDT-MB-323	chr2	15891548	17064495	2.088
GSM917728_MT24_MDT-MB-323	chr2	17064495	17953487	2.272
GSM917728_MT24_MDT-MB-323	chr2	17953487	19881600	2.13
GSM917746_MT26_MDT-MB-325	chr2	15992146	16304391	2.346
GSM917793_MT75_MDT-MB-374	chr2	15696978	18088838	2.013
GSM918243_MT138_MDT-MB-426	chr2	15771778	16794429	2.519
GSM918243_MT138_MDT-MB-426	chr7	90522062	92558674	2.407
GSM918273_MT171_MDT-MB-460	chr2	13596894	14541682	2.53
GSM918273_MT171_MDT-MB-460	chr2	14541682	15310667	2.332
GSM918273_MT171_MDT-MB-460	chr2	15310667	15782929	2.507
GSM918273_MT171_MDT-MB-460	chr2	15782929	16409997	2.237
GSM918273_MT171_MDT-MB-460	chr2	16409997	17626433	2.415
GSM918273_MT171_MDT-MB-460	chr15	37593641	37809314	2.118
GSM918273_MT171_MDT-MB-460	chr15	44306458	44783405	1.924
GSM918273_MT171_MDT-MB-460	chr15	46078189	47140124	2.184
GSM918273_MT171_MDT-MB-460	chr15	54279564	54473742	2.226
GSM918273_MT171_MDT-MB-460	chr15	65594266	65732068	1.839
GSM918273_MT171_MDT-MB-460	chr15	65856796	65932518	2.018
GSM918273_MT171_MDT-MB-460	chr15	66497588	66689841	1.855
GSM918273_MT171_MDT-MB-460	chr15	72146237	72283181	2.079
GSM918273_MT171_MDT-MB-460	chr15	72283181	72991613	1.84
GSM918273_MT171_MDT-MB-460	chr15	77638758	77848426	2.12
GSM918273_MT171_MDT-MB-460	chr15	79841072	79978838	1.934
GSM918273_MT171_MDT-MB-460	chr15	82338159	82440276	1.962
GSM918273_MT171_MDT-MB-460	chr15	82440276	82534943	2.273
GSM918273_MT171_MDT-MB-460	chr15	82534943	82675135	1.986
GSM918273_MT171_MDT-MB-460	chr15	85315316	85612666	1.967
GSM918273_MT171_MDT-MB-460	chr15	91127247	91148874	1.865
GSM918273_MT171_MDT-MB-460	chr15	99054910	99761784	2.087
GSM918273_MT171_MDT-MB-460	chr15	99761784	99875534	2.323
GSM918273_MT171_MDT-MB-460	chr15	99875534	100150499	2.114
GSM918274_MT173_MDT-MB-462	chr2	15851848	16215926	2.373
GSM918284_MT185_MDT-MB-474	chr2	1934236	2075631	2.46
GSM918284_MT185_MDT-MB-474	chr2	15913472	16159731	2.251
GSM918284_MT185_MDT-MB-474	chr2	23554891	23727132	2.36
GSM918284_MT185_MDT-MB-474	chr2	48230753	48570786	2.381
GSM918284_MT185_MDT-MB-474	chr2	56280486	56325871	2.469
GSM918284_MT185_MDT-MB-474	chr2	114700256	115892542	2.478
GSM918284_MT185_MDT-MB-474	chr2	119938668	120030901	2.308
GSM918284_MT185_MDT-MB-474	chr2	121123998	121778995	2.304
GSM918284_MT185_MDT-MB-474	chr2	121778995	123702060	2.43
GSM918284_MT185_MDT-MB-474	chr2	152494740	152744558	2.413
GSM918370_MT271_MDT-MB-569	chr2	13629904	16304391	1.928
GSM918464_MT471_MDT-MB-643	chr2	12081752	16864520	2.08
GSM918511_MT533_MDT-MB-707	chr2	15574984	16806672	2.062
GSM918511_MT533_MDT-MB-707	chr12	4181994	4217998	2.204
GSM918511_MT533_MDT-MB-707	chr12	4227921	4365166	2.085
GSM918511_MT533_MDT-MB-707	chr12	4395388	4412278	2.19
GSM918511_MT533_MDT-MB-707	chr12	4416636	4558223	2.153
GSM918511_MT533_MDT-MB-707	chr12	4563440	4621246	2.036
GSM918673_MT574_MDT-MB-754	chr2	14827599	15163440	2.301
GSM918673_MT574_MDT-MB-754	chr2	15484066	15827604	2.432
GSM918673_MT574_MDT-MB-754	chr2	15827604	16135550	2.118
GSM918771_MT619_MDT-MB-799	chr2	15724538	16660744	2.462
GSM918858_MT792_MDT-MB-898	chr2	15329510	15355850	2.389
GSM918858_MT792_MDT-MB-898	chr2	16069542	16113652	2.075
GSM918858_MT792_MDT-MB-898	chr2	32786492	32819940	2.401
GSM918858_MT792_MDT-MB-898	chr2	58411336	58518273	2.462
GSM918858_MT792_MDT-MB-898	chr2	66406496	66451782	2.189
GSM918894_MT820_MDT-MB-927	chr2	15277827	15574984	2.046
GSM918894_MT820_MDT-MB-927	chr2	15611043	16361598	1.864
GSM918894_MT820_MDT-MB-927	chr2	16409997	16665230	1.949
GSM918906_MT838_MDT-MB-943	chr2	15753774	16152517	1.875
GSM918906_MT838_MDT-MB-943	chr2	16419832	16895902	2.004
GSM918906_MT838_MDT-MB-943	chr2	121568408	121599707	1.947
GSM918906_MT838_MDT-MB-943	chr2	121732304	122674555	2.01
GSM918906_MT838_MDT-MB-943	chr21	18757414	19098508	1.941
