# Supplementary material for: Enhancer hijacking determines extrachromosomal circular MYCN amplicon architecture in neuroblastoma
Source: Nat Commun. 2020 Nov 16;11:5823. doi: 10.1038/s41467-020-19452-y (PMC7669906; doi:10.1038/s41467-020-19452-y)
Supplement: Supplementary file 3 — Source Data [file 41467_2020_19452_MOESM3_ESM.zip › SourceData/SupplFig3b_MB_SHH_MeanH3K27ac_MYCN_neighborhood.txt]

seqnames	start	end	value
chr2	14830001	14831000	0.0836
chr2	14831001	14832000	0.68
chr2	14832001	14833000	0.37
chr2	14833001	14834000	0.65
chr2	14834001	14835000	0.34
chr2	14835001	14836000	0.84
chr2	14836001	14837000	0.71
chr2	14837001	14838000	0.74
chr2	14838001	14839000	0.5
chr2	14839001	14840000	0.6
chr2	14840001	14841000	0.46
chr2	14841001	14842000	0.81
chr2	14842001	14843000	0.35
chr2	14843001	14844000	0.46
chr2	14844001	14845000	0.57
chr2	14845001	14846000	0.38
chr2	14846001	14847000	0.94
chr2	14847001	14848000	0.98
chr2	14848001	14849000	0.64
chr2	14849001	14850000	0.71
chr2	14850001	14851000	0.51
chr2	14851001	14852000	1.46
chr2	14852001	14853000	2.8
chr2	14853001	14854000	1.38
chr2	14854001	14855000	1.13
chr2	14855001	14856000	1.28
chr2	14856001	14857000	0.7
chr2	14857001	14858000	1.1
chr2	14858001	14859000	1.19
chr2	14859001	14860000	1.43
chr2	14860001	14861000	0.83
chr2	14861001	14862000	1.08
chr2	14862001	14863000	1.21
chr2	14863001	14864000	1.56
chr2	14864001	14865000	0.89
chr2	14865001	14866000	0.61
chr2	14866001	14867000	0.54
chr2	14867001	14868000	0.67
chr2	14868001	14869000	0.52
chr2	14869001	14870000	0.49
chr2	14870001	14871000	0.5
chr2	14871001	14872000	0.59
chr2	14872001	14873000	0.6
chr2	14873001	14874000	1.09
chr2	14874001	14875000	1.26
chr2	14875001	14876000	1.18
chr2	14876001	14877000	1.11
chr2	14877001	14878000	0.88
chr2	14878001	14879000	1.08
chr2	14879001	14880000	0.6
chr2	14880001	14881000	0.83
chr2	14881001	14882000	0.74
chr2	14882001	14883000	0.53
chr2	14883001	14884000	0.88
chr2	14884001	14885000	1.07
chr2	14885001	14886000	1.42
chr2	14886001	14887000	2.28
chr2	14887001	14888000	2.77
chr2	14888001	14889000	0.87
chr2	14889001	14890000	1.09
chr2	14890001	14891000	6.21
chr2	14891001	14892000	8.6
chr2	14892001	14893000	8.72
chr2	14893001	14894000	1.49
chr2	14894001	14895000	0.96
chr2	14895001	14896000	1.24
chr2	14896001	14897000	2.57
chr2	14897001	14898000	3.52
chr2	14898001	14899000	7.02
chr2	14899001	14900000	24.39
chr2	14900001	14901000	17.08
chr2	14901001	14902000	6.96
chr2	14902001	14903000	2.93
chr2	14903001	14904000	1.27
chr2	14904001	14905000	1.17
chr2	14905001	14906000	0.95
chr2	14906001	14907000	0.81
chr2	14907001	14908000	0.58
chr2	14908001	14909000	0.5
chr2	14909001	14910000	1.09
chr2	14910001	14911000	0.65
chr2	14911001	14912000	0.81
chr2	14912001	14913000	0.89
chr2	14913001	14914000	0.75
chr2	14914001	14915000	2.17
chr2	14915001	14916000	0.79
chr2	14916001	14917000	0.79
chr2	14917001	14918000	0.78
chr2	14918001	14919000	0.82
chr2	14919001	14920000	1.12
chr2	14920001	14921000	0.52
chr2	14921001	14922000	0.48
chr2	14922001	14923000	0.86
chr2	14923001	14924000	0.72
chr2	14924001	14925000	1.16
chr2	14925001	14926000	0.65
chr2	14926001	14927000	0.75
chr2	14927001	14928000	0.74
chr2	14928001	14929000	1
chr2	14929001	14930000	0.94
chr2	14930001	14931000	1.12
chr2	14931001	14932000	1.15
chr2	14932001	14933000	0.69
chr2	14933001	14934000	0.4
chr2	14934001	14935000	0.15
chr2	14935001	14936000	0.53
chr2	14936001	14937000	0.57
chr2	14937001	14938000	2.88
chr2	14938001	14939000	0.58
chr2	14939001	14940000	0.4
chr2	14940001	14941000	0.62
chr2	14941001	14942000	0.71
chr2	14942001	14943000	0.86
chr2	14943001	14944000	1.1
chr2	14944001	14945000	0.74
chr2	14945001	14946000	1.02
chr2	14946001	14947000	0.91
chr2	14947001	14948000	0.47
chr2	14948001	14949000	0.69
chr2	14949001	14950000	0.76
chr2	14950001	14951000	1.3
chr2	14951001	14952000	0.64
chr2	14952001	14953000	0.89
chr2	14953001	14954000	0.84
chr2	14954001	14955000	1.12
chr2	14955001	14956000	1.28
chr2	14956001	14957000	1.65
chr2	14957001	14958000	0.59
chr2	14958001	14959000	0.74
chr2	14959001	14960000	0.57
chr2	14960001	14961000	0.68
chr2	14961001	14962000	0.89
chr2	14962001	14963000	0.56
chr2	14963001	14964000	0.31
chr2	14964001	14965000	0.66
chr2	14965001	14966000	0.52
chr2	14966001	14967000	0.63
chr2	14967001	14968000	0.66
chr2	14968001	14969000	0.61
chr2	14969001	14970000	0.47
chr2	14970001	14971000	0.78
chr2	14971001	14972000	0.46
chr2	14972001	14973000	0.77
chr2	14973001	14974000	0.22
chr2	14974001	14975000	0.5
chr2	14975001	14976000	0.52
chr2	14976001	14977000	0.13
chr2	14977001	14978000	0.29
chr2	14978001	14979000	0.29
chr2	14979001	14980000	0.46
chr2	14980001	14981000	0.2
chr2	14981001	14982000	0.24
chr2	14982001	14983000	0.52
chr2	14983001	14984000	0.69
chr2	14984001	14985000	1.09
chr2	14985001	14986000	0.4
chr2	14986001	14987000	0.32
chr2	14987001	14988000	0.69
chr2	14988001	14989000	0.99
chr2	14989001	14990000	0.45
chr2	14990001	14991000	0.25
chr2	14991001	14992000	0.45
chr2	14992001	14993000	0.4
chr2	14993001	14994000	0.7
chr2	14994001	14995000	0.61
chr2	14995001	14996000	0.7
chr2	14996001	14997000	0.52
chr2	14997001	14998000	0.37
chr2	14998001	14999000	0.2
chr2	14999001	15000000	0.54
chr2	15000001	15001000	0.46
chr2	15001001	15002000	0.55
chr2	15002001	15003000	0.9
chr2	15003001	15004000	0.84
chr2	15004001	15005000	0.49
chr2	15005001	15006000	0.5
chr2	15006001	15007000	0.36
chr2	15007001	15008000	0.27
chr2	15008001	15009000	0.43
chr2	15009001	15010000	0.46
chr2	15010001	15011000	0.35
chr2	15011001	15012000	0.55
chr2	15012001	15013000	0.46
chr2	15013001	15014000	0.54
chr2	15014001	15015000	0.41
chr2	15015001	15016000	0.43
chr2	15016001	15017000	0.73
chr2	15017001	15018000	0.44
chr2	15018001	15019000	0.69
chr2	15019001	15020000	0.29
chr2	15020001	15021000	0.51
chr2	15021001	15022000	0.5
chr2	15022001	15023000	0.82
chr2	15023001	15024000	0.78
chr2	15024001	15025000	0.78
chr2	15025001	15026000	0.55
chr2	15026001	15027000	1.12
chr2	15027001	15028000	0.89
chr2	15028001	15029000	0.71
chr2	15029001	15030000	0.49
chr2	15030001	15031000	0.56
chr2	15031001	15032000	0.52
chr2	15032001	15033000	0.7
chr2	15033001	15034000	0.1
chr2	15034001	15035000	0.44
chr2	15035001	15036000	0.89
chr2	15036001	15037000	0.78
chr2	15037001	15038000	1.07
chr2	15038001	15039000	0.62
chr2	15039001	15040000	1.02
chr2	15040001	15041000	0.47
chr2	15041001	15042000	0.78
chr2	15042001	15043000	2.03
chr2	15043001	15044000	1.44
chr2	15044001	15045000	1.4
chr2	15045001	15046000	1.23
chr2	15046001	15047000	2.72
chr2	15047001	15048000	9.03
chr2	15048001	15049000	2.51
chr2	15049001	15050000	3.66
chr2	15050001	15051000	3.18
chr2	15051001	15052000	1.27
chr2	15052001	15053000	0.86
chr2	15053001	15054000	1.04
chr2	15054001	15055000	0.75
chr2	15055001	15056000	0.64
chr2	15056001	15057000	0.75
chr2	15057001	15058000	0.88
chr2	15058001	15059000	0.59
chr2	15059001	15060000	0.64
chr2	15060001	15061000	0.61
chr2	15061001	15062000	0.68
chr2	15062001	15063000	0.99
chr2	15063001	15064000	0.76
chr2	15064001	15065000	0.59
chr2	15065001	15066000	0.8
chr2	15066001	15067000	0.81
chr2	15067001	15068000	0.93
chr2	15068001	15069000	0.95
chr2	15069001	15070000	0.89
chr2	15070001	15071000	0.89
chr2	15071001	15072000	0.92
chr2	15072001	15073000	1.04
chr2	15073001	15074000	1.06
chr2	15074001	15075000	0.36
chr2	15075001	15076000	0.46
chr2	15076001	15077000	0.56
chr2	15077001	15078000	0.9
chr2	15078001	15079000	0.57
chr2	15079001	15080000	0.76
chr2	15080001	15081000	1.8
chr2	15081001	15082000	5.52
chr2	15082001	15083000	2.6
chr2	15083001	15084000	1.66
chr2	15084001	15085000	9.19
chr2	15085001	15086000	14.7
chr2	15086001	15087000	0.78
chr2	15087001	15088000	0.42
chr2	15088001	15089000	0.36
chr2	15089001	15090000	0.97
chr2	15090001	15091000	0.47
chr2	15091001	15092000	0.79
chr2	15092001	15093000	1.46
chr2	15093001	15094000	1.96
chr2	15094001	15095000	1.02
chr2	15095001	15096000	1.21
chr2	15096001	15097000	0.65
chr2	15097001	15098000	1.08
chr2	15098001	15099000	1.73
chr2	15099001	15100000	0.91
chr2	15100001	15101000	0.77
chr2	15101001	15102000	0.8
chr2	15102001	15103000	0.49
chr2	15103001	15104000	0.86
chr2	15104001	15105000	0.58
chr2	15105001	15106000	0.18
chr2	15106001	15107000	0.65
chr2	15107001	15108000	0.38
chr2	15108001	15109000	0.47
chr2	15109001	15110000	0.57
chr2	15110001	15111000	0.68
chr2	15111001	15112000	0.82
chr2	15112001	15113000	0.46
chr2	15113001	15114000	0.57
chr2	15114001	15115000	0.61
chr2	15115001	15116000	0.95
chr2	15116001	15117000	0.8
chr2	15117001	15118000	0.41
chr2	15118001	15119000	0.69
chr2	15119001	15120000	0.5
chr2	15120001	15121000	0.72
chr2	15121001	15122000	0.74
chr2	15122001	15123000	0.96
chr2	15123001	15124000	0.74
chr2	15124001	15125000	0.38
chr2	15125001	15126000	0.53
chr2	15126001	15127000	0.38
chr2	15127001	15128000	0.09
chr2	15128001	15129000	0.46
chr2	15129001	15130000	1.03
chr2	15130001	15131000	0.97
chr2	15131001	15132000	1.16
chr2	15132001	15133000	0.78
chr2	15133001	15134000	0.82
chr2	15134001	15135000	3.18
chr2	15135001	15136000	7.83
chr2	15136001	15137000	12.45
chr2	15137001	15138000	6.43
chr2	15138001	15139000	4.46
chr2	15139001	15140000	2.82
chr2	15140001	15141000	0.68
chr2	15141001	15142000	1.36
chr2	15142001	15143000	1.62
chr2	15143001	15144000	0.77
chr2	15144001	15145000	0.64
chr2	15145001	15146000	1.13
chr2	15146001	15147000	0.53
chr2	15147001	15148000	0.43
chr2	15148001	15149000	0.68
chr2	15149001	15150000	0.26
chr2	15150001	15151000	0.6
chr2	15151001	15152000	0.5
chr2	15152001	15153000	0.5
chr2	15153001	15154000	0.45
chr2	15154001	15155000	0.4
chr2	15155001	15156000	0.61
chr2	15156001	15157000	0.36
chr2	15157001	15158000	0.55
chr2	15158001	15159000	0.2
chr2	15159001	15160000	0.53
chr2	15160001	15161000	1.18
chr2	15161001	15162000	0.96
chr2	15162001	15163000	0.49
chr2	15163001	15164000	0.28
chr2	15164001	15165000	0.56
chr2	15165001	15166000	0.38
chr2	15166001	15167000	0.58
chr2	15167001	15168000	0.34
chr2	15168001	15169000	0.39
chr2	15169001	15170000	1.25
chr2	15170001	15171000	0.71
chr2	15171001	15172000	0.9
chr2	15172001	15173000	0.46
chr2	15173001	15174000	1.19
chr2	15174001	15175000	1.02
chr2	15175001	15176000	0.88
chr2	15176001	15177000	0.89
chr2	15177001	15178000	1.47
chr2	15178001	15179000	3.41
chr2	15179001	15180000	4.6
chr2	15180001	15181000	10.06
chr2	15181001	15182000	26.32
chr2	15182001	15183000	28.98
chr2	15183001	15184000	39.16
chr2	15184001	15185000	6.42
chr2	15185001	15186000	2.66
chr2	15186001	15187000	1.41
chr2	15187001	15188000	4.75
chr2	15188001	15189000	11.89
chr2	15189001	15190000	29.12
chr2	15190001	15191000	14.28
chr2	15191001	15192000	6.04
chr2	15192001	15193000	1.11
chr2	15193001	15194000	1.37
chr2	15194001	15195000	1.18
chr2	15195001	15196000	1.2
chr2	15196001	15197000	0.76
chr2	15197001	15198000	1.31
chr2	15198001	15199000	1.69
chr2	15199001	15200000	2.54
chr2	15200001	15201000	7.05
chr2	15201001	15202000	2.04
chr2	15202001	15203000	2.58
chr2	15203001	15204000	1.32
chr2	15204001	15205000	0.44
chr2	15205001	15206000	0.24
chr2	15206001	15207000	0.65
chr2	15207001	15208000	0.77
chr2	15208001	15209000	0.67
chr2	15209001	15210000	0.7
chr2	15210001	15211000	0.57
chr2	15211001	15212000	1.18
chr2	15212001	15213000	0.43
chr2	15213001	15214000	0.57
chr2	15214001	15215000	0.37
chr2	15215001	15216000	0.87
chr2	15216001	15217000	0.75
chr2	15217001	15218000	0.7
chr2	15218001	15219000	0.95
chr2	15219001	15220000	0.73
chr2	15220001	15221000	0.92
chr2	15221001	15222000	0.97
chr2	15222001	15223000	1.13
chr2	15223001	15224000	0.88
chr2	15224001	15225000	0.91
chr2	15225001	15226000	1.69
chr2	15226001	15227000	1.13
chr2	15227001	15228000	0.44
chr2	15228001	15229000	0.87
chr2	15229001	15230000	0.79
chr2	15230001	15231000	0.72
chr2	15231001	15232000	0.61
chr2	15232001	15233000	0.48
chr2	15233001	15234000	0.56
chr2	15234001	15235000	0.75
chr2	15235001	15236000	0.71
chr2	15236001	15237000	1.17
chr2	15237001	15238000	1.25
chr2	15238001	15239000	0.07
chr2	15239001	15240000	0.73
chr2	15240001	15241000	0.63
chr2	15241001	15242000	0.32
chr2	15242001	15243000	0.8
chr2	15243001	15244000	0.37
chr2	15244001	15245000	0.5
chr2	15245001	15246000	0.64
chr2	15246001	15247000	0.73
chr2	15247001	15248000	1
chr2	15248001	15249000	0.78
chr2	15249001	15250000	0.65
chr2	15250001	15251000	0.39
chr2	15251001	15252000	0.39
chr2	15252001	15253000	0.35
chr2	15253001	15254000	0.36
chr2	15254001	15255000	0.42
chr2	15255001	15256000	0.79
chr2	15256001	15257000	0.64
chr2	15257001	15258000	0.88
chr2	15258001	15259000	1.08
chr2	15259001	15260000	1.39
chr2	15260001	15261000	1.8
chr2	15261001	15262000	2.89
chr2	15262001	15263000	1.14
chr2	15263001	15264000	1.33
chr2	15264001	15265000	0.94
chr2	15265001	15266000	0.85
chr2	15266001	15267000	0.87
chr2	15267001	15268000	1.48
chr2	15268001	15269000	1.33
chr2	15269001	15270000	1.54
chr2	15270001	15271000	0.89
chr2	15271001	15272000	0.67
chr2	15272001	15273000	0.51
chr2	15273001	15274000	0.45
chr2	15274001	15275000	0.68
chr2	15275001	15276000	1.2
chr2	15276001	15277000	0.94
chr2	15277001	15278000	0.82
chr2	15278001	15279000	1.02
chr2	15279001	15280000	0.58
chr2	15280001	15281000	0.52
chr2	15281001	15282000	0.94
chr2	15282001	15283000	1.9
chr2	15283001	15284000	1.04
chr2	15284001	15285000	0.87
chr2	15285001	15286000	1.07
chr2	15286001	15287000	0.6
chr2	15287001	15288000	1.15
chr2	15288001	15289000	1.08
chr2	15289001	15290000	0.75
chr2	15290001	15291000	0.54
chr2	15291001	15292000	0.69
chr2	15292001	15293000	0.92
chr2	15293001	15294000	0.72
chr2	15294001	15295000	1.11
chr2	15295001	15296000	1.23
chr2	15296001	15297000	1.36
chr2	15297001	15298000	1.4
chr2	15298001	15299000	2.19
chr2	15299001	15300000	1.21
chr2	15300001	15301000	2.04
chr2	15301001	15302000	1.11
chr2	15302001	15303000	1.94
chr2	15303001	15304000	1.13
chr2	15304001	15305000	0.91
chr2	15305001	15306000	1.54
chr2	15306001	15307000	0.87
chr2	15307001	15308000	1.34
chr2	15308001	15309000	0.56
chr2	15309001	15310000	1.44
chr2	15310001	15311000	1.99
chr2	15311001	15312000	1.38
chr2	15312001	15313000	0.75
chr2	15313001	15314000	0.89
chr2	15314001	15315000	1.16
chr2	15315001	15316000	1.29
chr2	15316001	15317000	0.58
chr2	15317001	15318000	0.66
chr2	15318001	15319000	0.41
chr2	15319001	15320000	0.5
chr2	15320001	15321000	1.25
chr2	15321001	15322000	1.89
chr2	15322001	15323000	1.85
chr2	15323001	15324000	1.06
chr2	15324001	15325000	1.27
chr2	15325001	15326000	0.92
chr2	15326001	15327000	0.88
chr2	15327001	15328000	0.47
chr2	15328001	15329000	0.78
chr2	15329001	15330000	0.96
chr2	15330001	15331000	0.82
chr2	15331001	15332000	0.67
chr2	15332001	15333000	0.5
chr2	15333001	15334000	0.42
chr2	15334001	15335000	0.63
chr2	15335001	15336000	0.65
chr2	15336001	15337000	0.78
chr2	15337001	15338000	0.5
chr2	15338001	15339000	1.17
chr2	15339001	15340000	0.75
chr2	15340001	15341000	1.17
chr2	15341001	15342000	0.77
chr2	15342001	15343000	0.64
chr2	15343001	15344000	0.45
chr2	15344001	15345000	0.84
chr2	15345001	15346000	0.42
chr2	15346001	15347000	0.5
chr2	15347001	15348000	0.71
chr2	15348001	15349000	0.67
chr2	15349001	15350000	0.49
chr2	15350001	15351000	0.69
chr2	15351001	15352000	0.47
chr2	15352001	15353000	0.53
chr2	15353001	15354000	0.69
chr2	15354001	15355000	0.32
chr2	15355001	15356000	0.7
chr2	15356001	15357000	0.5
chr2	15357001	15358000	0.8
chr2	15358001	15359000	0.66
chr2	15359001	15360000	1.05
chr2	15360001	15361000	0.79
chr2	15361001	15362000	0.37
chr2	15362001	15363000	0.66
chr2	15363001	15364000	0.95
chr2	15364001	15365000	1.12
chr2	15365001	15366000	0.89
chr2	15366001	15367000	0.48
chr2	15367001	15368000	0.79
chr2	15368001	15369000	0.81
chr2	15369001	15370000	0.66
chr2	15370001	15371000	0.91
chr2	15371001	15372000	0.68
chr2	15372001	15373000	0.44
chr2	15373001	15374000	0.26
chr2	15374001	15375000	0.78
chr2	15375001	15376000	0.44
chr2	15376001	15377000	0.37
chr2	15377001	15378000	0.42
chr2	15378001	15379000	0.43
chr2	15379001	15380000	0.09
chr2	15380001	15381000	0.88
chr2	15381001	15382000	0.93
chr2	15382001	15383000	0.77
chr2	15383001	15384000	0.82
chr2	15384001	15385000	1.32
chr2	15385001	15386000	1
chr2	15386001	15387000	0.89
chr2	15387001	15388000	1.24
chr2	15388001	15389000	0.34
chr2	15389001	15390000	0.67
chr2	15390001	15391000	0.58
chr2	15391001	15392000	0.53
chr2	15392001	15393000	0.74
chr2	15393001	15394000	0.93
chr2	15394001	15395000	0.85
chr2	15395001	15396000	0.5
chr2	15396001	15397000	0.43
chr2	15397001	15398000	0.53
chr2	15398001	15399000	0.82
chr2	15399001	15400000	1.55
chr2	15400001	15401000	1.26
chr2	15401001	15402000	0.59
chr2	15402001	15403000	0.68
chr2	15403001	15404000	1.07
chr2	15404001	15405000	0.57
chr2	15405001	15406000	1.06
chr2	15406001	15407000	0.66
chr2	15407001	15408000	0.48
chr2	15408001	15409000	0.5
chr2	15409001	15410000	0.65
chr2	15410001	15411000	0.81
chr2	15411001	15412000	0.52
chr2	15412001	15413000	0.53
chr2	15413001	15414000	1.08
chr2	15414001	15415000	0.94
chr2	15415001	15416000	0.78
chr2	15416001	15417000	1.03
chr2	15417001	15418000	0.73
chr2	15418001	15419000	0.5
chr2	15419001	15420000	0.78
chr2	15420001	15421000	0.99
chr2	15421001	15422000	0.76
chr2	15422001	15423000	0.79
chr2	15423001	15424000	1.01
chr2	15424001	15425000	1
chr2	15425001	15426000	0.69
chr2	15426001	15427000	1
chr2	15427001	15428000	0.93
chr2	15428001	15429000	0.99
chr2	15429001	15430000	0.91
chr2	15430001	15431000	1.47
chr2	15431001	15432000	0.54
chr2	15432001	15433000	0.74
chr2	15433001	15434000	0.64
chr2	15434001	15435000	2.08
chr2	15435001	15436000	1.27
chr2	15436001	15437000	0.77
chr2	15437001	15438000	1.14
chr2	15438001	15439000	0.39
chr2	15439001	15440000	0.51
chr2	15440001	15441000	0.87
chr2	15441001	15442000	1.18
chr2	15442001	15443000	0.97
chr2	15443001	15444000	0.69
chr2	15444001	15445000	0.55
chr2	15445001	15446000	0.6
chr2	15446001	15447000	0.54
chr2	15447001	15448000	0.58
chr2	15448001	15449000	0.88
chr2	15449001	15450000	0.89
chr2	15450001	15451000	0.39
chr2	15451001	15452000	0.35
chr2	15452001	15453000	0.9
chr2	15453001	15454000	0.76
chr2	15454001	15455000	1.63
chr2	15455001	15456000	0.76
chr2	15456001	15457000	0.93
chr2	15457001	15458000	0.71
chr2	15458001	15459000	0.72
chr2	15459001	15460000	0.67
chr2	15460001	15461000	0.69
chr2	15461001	15462000	0.63
chr2	15462001	15463000	0.56
chr2	15463001	15464000	0.78
chr2	15464001	15465000	0.66
chr2	15465001	15466000	0.78
chr2	15466001	15467000	0.68
chr2	15467001	15468000	0.55
chr2	15468001	15469000	0.94
chr2	15469001	15470000	0.88
chr2	15470001	15471000	0.53
chr2	15471001	15472000	0.31
chr2	15472001	15473000	0.75
chr2	15473001	15474000	0.73
chr2	15474001	15475000	0.47
chr2	15475001	15476000	0.57
chr2	15476001	15477000	0.39
chr2	15477001	15478000	0.68
chr2	15478001	15479000	1.09
chr2	15479001	15480000	0.65
chr2	15480001	15481000	1.21
chr2	15481001	15482000	0.32
chr2	15482001	15483000	0.41
chr2	15483001	15484000	0.51
chr2	15484001	15485000	0.43
chr2	15485001	15486000	0.61
chr2	15486001	15487000	0.52
chr2	15487001	15488000	0.8
chr2	15488001	15489000	0.8
chr2	15489001	15490000	0.52
chr2	15490001	15491000	0.58
chr2	15491001	15492000	0.81
chr2	15492001	15493000	0.98
chr2	15493001	15494000	1.13
chr2	15494001	15495000	0.77
chr2	15495001	15496000	1.03
chr2	15496001	15497000	0.72
chr2	15497001	15498000	0.98
chr2	15498001	15499000	1.19
chr2	15499001	15500000	0.48
chr2	15500001	15501000	0.46
chr2	15501001	15502000	0.88
chr2	15502001	15503000	0.55
chr2	15503001	15504000	0.79
chr2	15504001	15505000	0.76
chr2	15505001	15506000	1.13
chr2	15506001	15507000	0.67
chr2	15507001	15508000	0.73
chr2	15508001	15509000	0.54
chr2	15509001	15510000	0.42
chr2	15510001	15511000	0.79
chr2	15511001	15512000	0.47
chr2	15512001	15513000	0.34
chr2	15513001	15514000	0.6
chr2	15514001	15515000	0.6
chr2	15515001	15516000	0.72
chr2	15516001	15517000	0.59
chr2	15517001	15518000	0.87
chr2	15518001	15519000	0.32
chr2	15519001	15520000	0.31
chr2	15520001	15521000	0.55
chr2	15521001	15522000	0.71
chr2	15522001	15523000	0.76
chr2	15523001	15524000	1.29
chr2	15524001	15525000	1.12
chr2	15525001	15526000	2.24
chr2	15526001	15527000	1.48
chr2	15527001	15528000	0.54
chr2	15528001	15529000	0.81
chr2	15529001	15530000	0.83
chr2	15530001	15531000	0.4
chr2	15531001	15532000	0.68
chr2	15532001	15533000	0.47
chr2	15533001	15534000	0.43
chr2	15534001	15535000	0.18
chr2	15535001	15536000	0.39
chr2	15536001	15537000	0.34
chr2	15537001	15538000	0.79
chr2	15538001	15539000	0.56
chr2	15539001	15540000	0.35
chr2	15540001	15541000	0.59
chr2	15541001	15542000	0.64
chr2	15542001	15543000	0.47
chr2	15543001	15544000	0.22
chr2	15544001	15545000	1.26
chr2	15545001	15546000	0.67
chr2	15546001	15547000	0.52
chr2	15547001	15548000	0.28
chr2	15548001	15549000	0.53
chr2	15549001	15550000	0.37
chr2	15550001	15551000	0.96
chr2	15551001	15552000	0.59
chr2	15552001	15553000	0.82
chr2	15553001	15554000	1.08
chr2	15554001	15555000	0.59
chr2	15555001	15556000	0.63
chr2	15556001	15557000	0.65
chr2	15557001	15558000	0.32
chr2	15558001	15559000	0.46
chr2	15559001	15560000	0.97
chr2	15560001	15561000	0.67
chr2	15561001	15562000	0.42
chr2	15562001	15563000	0.51
chr2	15563001	15564000	0.69
chr2	15564001	15565000	0.96
chr2	15565001	15566000	1.09
chr2	15566001	15567000	0.85
chr2	15567001	15568000	0.59
chr2	15568001	15569000	0.37
chr2	15569001	15570000	0.61
chr2	15570001	15571000	0.44
chr2	15571001	15572000	0.57
chr2	15572001	15573000	0.48
chr2	15573001	15574000	0.49
chr2	15574001	15575000	0.5
chr2	15575001	15576000	0.71
chr2	15576001	15577000	0.39
chr2	15577001	15578000	0.95
chr2	15578001	15579000	1.59
chr2	15579001	15580000	0.74
chr2	15580001	15581000	0.38
chr2	15581001	15582000	0.74
chr2	15582001	15583000	0.43
chr2	15583001	15584000	0.6
chr2	15584001	15585000	0.82
chr2	15585001	15586000	0.69
chr2	15586001	15587000	0.56
chr2	15587001	15588000	0.28
chr2	15588001	15589000	0.54
chr2	15589001	15590000	0.69
chr2	15590001	15591000	0.51
chr2	15591001	15592000	0.6
chr2	15592001	15593000	0.84
chr2	15593001	15594000	0.69
chr2	15594001	15595000	1.38
chr2	15595001	15596000	0.93
chr2	15596001	15597000	0.38
chr2	15597001	15598000	1.04
chr2	15598001	15599000	0.81
chr2	15599001	15600000	0.72
chr2	15600001	15601000	0.65
chr2	15601001	15602000	0.36
chr2	15602001	15603000	0.75
chr2	15603001	15604000	0.86
chr2	15604001	15605000	0.37
chr2	15605001	15606000	0.6
chr2	15606001	15607000	0.54
chr2	15607001	15608000	0.51
chr2	15608001	15609000	0.51
chr2	15609001	15610000	0.49
chr2	15610001	15611000	1.12
chr2	15611001	15612000	0.38
chr2	15612001	15613000	1.12
chr2	15613001	15614000	0.89
chr2	15614001	15615000	0.66
chr2	15615001	15616000	0.46
chr2	15616001	15617000	0.51
chr2	15617001	15618000	0.46
chr2	15618001	15619000	0.3
chr2	15619001	15620000	0.64
chr2	15620001	15621000	0.87
chr2	15621001	15622000	0.38
chr2	15622001	15623000	0.77
chr2	15623001	15624000	0.33
chr2	15624001	15625000	0.42
chr2	15625001	15626000	0.3
chr2	15626001	15627000	0.44
chr2	15627001	15628000	0.63
chr2	15628001	15629000	0.47
chr2	15629001	15630000	0.6
chr2	15630001	15631000	0.47
chr2	15631001	15632000	0.49
chr2	15632001	15633000	0.73
chr2	15633001	15634000	0.54
chr2	15634001	15635000	0.86
chr2	15635001	15636000	0.75
chr2	15636001	15637000	0.87
chr2	15637001	15638000	0.81
chr2	15638001	15639000	0.44
chr2	15639001	15640000	0.33
chr2	15640001	15641000	0.55
chr2	15641001	15642000	0.38
chr2	15642001	15643000	0.69
chr2	15643001	15644000	0.58
chr2	15644001	15645000	0.27
chr2	15645001	15646000	0.28
chr2	15646001	15647000	0.5
chr2	15647001	15648000	0.59
chr2	15648001	15649000	0.36
chr2	15649001	15650000	0.64
chr2	15650001	15651000	0.87
chr2	15651001	15652000	0.24
chr2	15652001	15653000	0.31
chr2	15653001	15654000	0.56
chr2	15654001	15655000	0.47
chr2	15655001	15656000	0.94
chr2	15656001	15657000	0.91
chr2	15657001	15658000	0.55
chr2	15658001	15659000	0.58
chr2	15659001	15660000	0.53
chr2	15660001	15661000	0.88
chr2	15661001	15662000	0.74
chr2	15662001	15663000	0.92
chr2	15663001	15664000	0.89
chr2	15664001	15665000	0.44
chr2	15665001	15666000	0.29
chr2	15666001	15667000	0.69
chr2	15667001	15668000	0.52
chr2	15668001	15669000	0.45
chr2	15669001	15670000	0.66
chr2	15670001	15671000	0.31
chr2	15671001	15672000	0.76
chr2	15672001	15673000	0.43
chr2	15673001	15674000	0.58
chr2	15674001	15675000	0.39
chr2	15675001	15676000	0.75
chr2	15676001	15677000	0.33
chr2	15677001	15678000	0.89
chr2	15678001	15679000	0.53
chr2	15679001	15680000	1.14
chr2	15680001	15681000	1.09
chr2	15681001	15682000	0.56
chr2	15682001	15683000	1.24
chr2	15683001	15684000	0.96
chr2	15684001	15685000	0.25
chr2	15685001	15686000	0.58
chr2	15686001	15687000	1.04
chr2	15687001	15688000	0.8
chr2	15688001	15689000	0.87
chr2	15689001	15690000	0.72
chr2	15690001	15691000	1.17
chr2	15691001	15692000	0.46
chr2	15692001	15693000	0.21
chr2	15693001	15694000	0.79
chr2	15694001	15695000	0.68
chr2	15695001	15696000	0.42
chr2	15696001	15697000	0.41
chr2	15697001	15698000	0.3
chr2	15698001	15699000	0.95
chr2	15699001	15700000	2.38
chr2	15700001	15701000	35.38
chr2	15701001	15702000	79.1
chr2	15702001	15703000	19.38
chr2	15703001	15704000	2.82
chr2	15704001	15705000	1.06
chr2	15705001	15706000	1.06
chr2	15706001	15707000	0.61
chr2	15707001	15708000	0.61
chr2	15708001	15709000	1.14
chr2	15709001	15710000	0.64
chr2	15710001	15711000	0.26
chr2	15711001	15712000	0.4
chr2	15712001	15713000	0.8
chr2	15713001	15714000	0.46
chr2	15714001	15715000	1.02
chr2	15715001	15716000	1.2
chr2	15716001	15717000	1.15
chr2	15717001	15718000	1.13
chr2	15718001	15719000	0.9
chr2	15719001	15720000	0.48
chr2	15720001	15721000	0.83
chr2	15721001	15722000	0.66
chr2	15722001	15723000	1.31
chr2	15723001	15724000	0.66
chr2	15724001	15725000	0.78
chr2	15725001	15726000	0.53
chr2	15726001	15727000	0.78
chr2	15727001	15728000	1.23
chr2	15728001	15729000	3
chr2	15729001	15730000	2.03
chr2	15730001	15731000	2.66
chr2	15731001	15732000	45.88
chr2	15732001	15733000	128.98
chr2	15733001	15734000	8.63
chr2	15734001	15735000	2.11
chr2	15735001	15736000	0.68
chr2	15736001	15737000	0.75
chr2	15737001	15738000	0.5
chr2	15738001	15739000	0.73
chr2	15739001	15740000	3.07
chr2	15740001	15741000	8.3
chr2	15741001	15742000	4.94
chr2	15742001	15743000	1.5
chr2	15743001	15744000	1
chr2	15744001	15745000	0.95
chr2	15745001	15746000	1.05
chr2	15746001	15747000	0.44
chr2	15747001	15748000	0.84
chr2	15748001	15749000	1.71
chr2	15749001	15750000	1.7
chr2	15750001	15751000	2.39
chr2	15751001	15752000	1.96
chr2	15752001	15753000	3.47
chr2	15753001	15754000	2.18
chr2	15754001	15755000	1.8
chr2	15755001	15756000	3.43
chr2	15756001	15757000	2.4
chr2	15757001	15758000	0.84
chr2	15758001	15759000	9.75
chr2	15759001	15760000	7.65
chr2	15760001	15761000	0.95
chr2	15761001	15762000	1.07
chr2	15762001	15763000	0.86
chr2	15763001	15764000	0.75
chr2	15764001	15765000	1.23
chr2	15765001	15766000	0.7
chr2	15766001	15767000	0.9
chr2	15767001	15768000	0.95
chr2	15768001	15769000	2
chr2	15769001	15770000	2.25
chr2	15770001	15771000	9.34
chr2	15771001	15772000	6.87
chr2	15772001	15773000	2.12
chr2	15773001	15774000	1.78
chr2	15774001	15775000	1.81
chr2	15775001	15776000	2.12
chr2	15776001	15777000	3.35
chr2	15777001	15778000	8.05
chr2	15778001	15779000	6.88
chr2	15779001	15780000	3.34
chr2	15780001	15781000	2.11
chr2	15781001	15782000	1.44
chr2	15782001	15783000	2.28
chr2	15783001	15784000	1.63
chr2	15784001	15785000	1.28
chr2	15785001	15786000	1.45
chr2	15786001	15787000	1.28
chr2	15787001	15788000	1.31
chr2	15788001	15789000	1.32
chr2	15789001	15790000	2.13
chr2	15790001	15791000	1.45
chr2	15791001	15792000	1.9
chr2	15792001	15793000	2.09
chr2	15793001	15794000	2.08
chr2	15794001	15795000	1.61
chr2	15795001	15796000	1.52
chr2	15796001	15797000	1.26
chr2	15797001	15798000	1.06
chr2	15798001	15799000	0.99
chr2	15799001	15800000	1.07
chr2	15800001	15801000	0.4
chr2	15801001	15802000	0.91
chr2	15802001	15803000	0.89
chr2	15803001	15804000	1.39
chr2	15804001	15805000	1.1
chr2	15805001	15806000	1.64
chr2	15806001	15807000	1.62
chr2	15807001	15808000	1.12
chr2	15808001	15809000	1.81
chr2	15809001	15810000	1.02
chr2	15810001	15811000	1.26
chr2	15811001	15812000	1.08
chr2	15812001	15813000	1.03
chr2	15813001	15814000	0.87
chr2	15814001	15815000	1.36
chr2	15815001	15816000	1.17
chr2	15816001	15817000	0.86
chr2	15817001	15818000	2.69
chr2	15818001	15819000	1.36
chr2	15819001	15820000	1.15
chr2	15820001	15821000	2.46
chr2	15821001	15822000	1.17
chr2	15822001	15823000	1.12
chr2	15823001	15824000	0.6
chr2	15824001	15825000	0.51
chr2	15825001	15826000	0.71
chr2	15826001	15827000	1.07
chr2	15827001	15828000	0.84
chr2	15828001	15829000	0.92
chr2	15829001	15830000	1.43
chr2	15830001	15831000	2.31
chr2	15831001	15832000	1.04
chr2	15832001	15833000	1.26
chr2	15833001	15834000	1.22
chr2	15834001	15835000	1.94
chr2	15835001	15836000	2.36
chr2	15836001	15837000	4.37
chr2	15837001	15838000	8.39
chr2	15838001	15839000	1.89
chr2	15839001	15840000	1.55
chr2	15840001	15841000	0.62
chr2	15841001	15842000	1.36
chr2	15842001	15843000	1.32
chr2	15843001	15844000	1.31
chr2	15844001	15845000	2.49
chr2	15845001	15846000	1.54
chr2	15846001	15847000	0.69
chr2	15847001	15848000	0.79
chr2	15848001	15849000	0.98
chr2	15849001	15850000	1.58
chr2	15850001	15851000	1
chr2	15851001	15852000	0.98
chr2	15852001	15853000	1.28
chr2	15853001	15854000	0.77
chr2	15854001	15855000	0.86
chr2	15855001	15856000	1.18
chr2	15856001	15857000	1.26
chr2	15857001	15858000	1.79
chr2	15858001	15859000	2.59
chr2	15859001	15860000	1.52
chr2	15860001	15861000	1.08
chr2	15861001	15862000	1.46
chr2	15862001	15863000	1.43
chr2	15863001	15864000	1.52
chr2	15864001	15865000	2.56
chr2	15865001	15866000	3.21
chr2	15866001	15867000	2.01
chr2	15867001	15868000	2.17
chr2	15868001	15869000	2.28
chr2	15869001	15870000	3.34
chr2	15870001	15871000	13.69
chr2	15871001	15872000	36.94
chr2	15872001	15873000	45.32
chr2	15873001	15874000	9.5
chr2	15874001	15875000	5.94
chr2	15875001	15876000	4.8
chr2	15876001	15877000	8.61
chr2	15877001	15878000	5.42
chr2	15878001	15879000	0.96
chr2	15879001	15880000	0.49
chr2	15880001	15881000	0.4
chr2	15881001	15882000	0.66
chr2	15882001	15883000	0.34
chr2	15883001	15884000	0.6
chr2	15884001	15885000	0.68
chr2	15885001	15886000	2.28
chr2	15886001	15887000	5.56
chr2	15887001	15888000	3.54
chr2	15888001	15889000	2.99
chr2	15889001	15890000	2.06
chr2	15890001	15891000	2.05
chr2	15891001	15892000	1.71
chr2	15892001	15893000	1.28
chr2	15893001	15894000	0.98
chr2	15894001	15895000	1.75
chr2	15895001	15896000	1.32
chr2	15896001	15897000	0.83
chr2	15897001	15898000	1.09
chr2	15898001	15899000	0.76
chr2	15899001	15900000	0.73
chr2	15900001	15901000	1.67
chr2	15901001	15902000	1.39
chr2	15902001	15903000	1.51
chr2	15903001	15904000	3.06
chr2	15904001	15905000	4.86
chr2	15905001	15906000	17.23
chr2	15906001	15907000	11.96
chr2	15907001	15908000	3.98
chr2	15908001	15909000	3.77
chr2	15909001	15910000	9.81
chr2	15910001	15911000	28.43
chr2	15911001	15912000	7.83
chr2	15912001	15913000	4.73
chr2	15913001	15914000	1.6
chr2	15914001	15915000	1.22
chr2	15915001	15916000	1.26
chr2	15916001	15917000	1.01
chr2	15917001	15918000	1.17
chr2	15918001	15919000	0.9
chr2	15919001	15920000	1.42
chr2	15920001	15921000	2
chr2	15921001	15922000	2.37
chr2	15922001	15923000	2.16
chr2	15923001	15924000	1.75
chr2	15924001	15925000	1.71
chr2	15925001	15926000	1.66
chr2	15926001	15927000	1.2
chr2	15927001	15928000	1.04
chr2	15928001	15929000	1.84
chr2	15929001	15930000	1.31
chr2	15930001	15931000	1.94
chr2	15931001	15932000	1.32
chr2	15932001	15933000	1.14
chr2	15933001	15934000	1.79
chr2	15934001	15935000	1.7
chr2	15935001	15936000	2.14
chr2	15936001	15937000	2.42
chr2	15937001	15938000	2.2
chr2	15938001	15939000	5.11
chr2	15939001	15940000	5.95
chr2	15940001	15941000	2.47
chr2	15941001	15942000	2.53
chr2	15942001	15943000	1.12
chr2	15943001	15944000	1.59
chr2	15944001	15945000	1.45
chr2	15945001	15946000	1.59
chr2	15946001	15947000	1.51
chr2	15947001	15948000	2.02
chr2	15948001	15949000	2.04
chr2	15949001	15950000	1.79
chr2	15950001	15951000	2.08
chr2	15951001	15952000	2.16
chr2	15952001	15953000	1.99
chr2	15953001	15954000	2.53
chr2	15954001	15955000	1.76
chr2	15955001	15956000	1.66
chr2	15956001	15957000	1.15
chr2	15957001	15958000	1.67
chr2	15958001	15959000	1.38
chr2	15959001	15960000	1.81
chr2	15960001	15961000	1.13
chr2	15961001	15962000	0.76
chr2	15962001	15963000	1.06
chr2	15963001	15964000	1.36
chr2	15964001	15965000	2.15
chr2	15965001	15966000	2.24
chr2	15966001	15967000	2.1
chr2	15967001	15968000	1.63
chr2	15968001	15969000	0.46
chr2	15969001	15970000	0.96
chr2	15970001	15971000	0.45
chr2	15971001	15972000	0.81
chr2	15972001	15973000	0.82
chr2	15973001	15974000	1.55
chr2	15974001	15975000	1.29
chr2	15975001	15976000	1.11
chr2	15976001	15977000	1.86
chr2	15977001	15978000	1.67
chr2	15978001	15979000	1.95
chr2	15979001	15980000	1.56
chr2	15980001	15981000	2.28
chr2	15981001	15982000	4.14
chr2	15982001	15983000	17.01
chr2	15983001	15984000	57.62
chr2	15984001	15985000	13.17
chr2	15985001	15986000	7.15
chr2	15986001	15987000	26.88
chr2	15987001	15988000	20.78
chr2	15988001	15989000	3.18
chr2	15989001	15990000	2.55
chr2	15990001	15991000	1.99
chr2	15991001	15992000	0.96
chr2	15992001	15993000	0.16
chr2	15993001	15994000	0.66
chr2	15994001	15995000	0.89
chr2	15995001	15996000	0.32
chr2	15996001	15997000	0.76
chr2	15997001	15998000	1.56
chr2	15998001	15999000	1.26
chr2	15999001	16000000	1.23
chr2	16000001	16001000	0.73
chr2	16001001	16002000	0.69
chr2	16002001	16003000	1.62
chr2	16003001	16004000	0.93
chr2	16004001	16005000	0.63
chr2	16005001	16006000	1
chr2	16006001	16007000	0.83
chr2	16007001	16008000	0.96
chr2	16008001	16009000	0.71
chr2	16009001	16010000	1.84
chr2	16010001	16011000	3.37
chr2	16011001	16012000	1.32
chr2	16012001	16013000	1.26
chr2	16013001	16014000	1.14
chr2	16014001	16015000	0.89
chr2	16015001	16016000	1.37
chr2	16016001	16017000	1.69
chr2	16017001	16018000	0.63
chr2	16018001	16019000	0.53
chr2	16019001	16020000	0.36
chr2	16020001	16021000	0.87
chr2	16021001	16022000	0.42
chr2	16022001	16023000	0.99
chr2	16023001	16024000	0.77
chr2	16024001	16025000	1.58
chr2	16025001	16026000	1.3
chr2	16026001	16027000	1.81
chr2	16027001	16028000	5.23
chr2	16028001	16029000	18.67
chr2	16029001	16030000	34.57
chr2	16030001	16031000	45.33
chr2	16031001	16032000	12.83
chr2	16032001	16033000	5.2
chr2	16033001	16034000	2.31
chr2	16034001	16035000	1.19
chr2	16035001	16036000	1.2
chr2	16036001	16037000	4.4
chr2	16037001	16038000	1.16
chr2	16038001	16039000	0.63
chr2	16039001	16040000	0.65
chr2	16040001	16041000	0.68
chr2	16041001	16042000	0.51
chr2	16042001	16043000	0.79
chr2	16043001	16044000	0.3
chr2	16044001	16045000	0.86
chr2	16045001	16046000	0.44
chr2	16046001	16047000	0.33
chr2	16047001	16048000	0.52
chr2	16048001	16049000	0.99
chr2	16049001	16050000	1
chr2	16050001	16051000	1.21
chr2	16051001	16052000	1.99
chr2	16052001	16053000	6.42
chr2	16053001	16054000	7.16
chr2	16054001	16055000	46.52
chr2	16055001	16056000	13.01
chr2	16056001	16057000	2.88
chr2	16057001	16058000	2.32
chr2	16058001	16059000	3.87
chr2	16059001	16060000	15.8
chr2	16060001	16061000	15
chr2	16061001	16062000	5
chr2	16062001	16063000	3.4
chr2	16063001	16064000	1.38
chr2	16064001	16065000	1.43
chr2	16065001	16066000	0.75
chr2	16066001	16067000	1
chr2	16067001	16068000	1.57
chr2	16068001	16069000	1.91
chr2	16069001	16070000	1.13
chr2	16070001	16071000	0.99
chr2	16071001	16072000	4.06
chr2	16072001	16073000	3.34
chr2	16073001	16074000	3.05
chr2	16074001	16075000	2.02
chr2	16075001	16076000	1.95
chr2	16076001	16077000	4.4
chr2	16077001	16078000	4.04
chr2	16078001	16079000	8.32
chr2	16079001	16080000	62.46
chr2	16080001	16081000	139.82
chr2	16081001	16082000	192.63
chr2	16082001	16083000	153.86
chr2	16083001	16084000	173.58
chr2	16084001	16085000	62.77
chr2	16085001	16086000	32.19
chr2	16086001	16087000	16.89
chr2	16087001	16088000	9.42
chr2	16088001	16089000	10.97
chr2	16089001	16090000	13.8
chr2	16090001	16091000	14.66
chr2	16091001	16092000	4.69
chr2	16092001	16093000	2.95
chr2	16093001	16094000	2.1
chr2	16094001	16095000	1.79
chr2	16095001	16096000	1.71
chr2	16096001	16097000	1.7
chr2	16097001	16098000	1.58
chr2	16098001	16099000	1.34
chr2	16099001	16100000	1.68
chr2	16100001	16101000	1
chr2	16101001	16102000	1.21
chr2	16102001	16103000	0.97
chr2	16103001	16104000	1.03
chr2	16104001	16105000	1.93
chr2	16105001	16106000	2.14
chr2	16106001	16107000	1.94
chr2	16107001	16108000	2.32
chr2	16108001	16109000	1.75
chr2	16109001	16110000	1.84
chr2	16110001	16111000	1.26
chr2	16111001	16112000	1.13
chr2	16112001	16113000	1.68
chr2	16113001	16114000	1.86
chr2	16114001	16115000	0.99
chr2	16115001	16116000	1.13
chr2	16116001	16117000	1.29
chr2	16117001	16118000	1.54
chr2	16118001	16119000	2.93
chr2	16119001	16120000	3.17
chr2	16120001	16121000	3.79
chr2	16121001	16122000	7.33
chr2	16122001	16123000	21.58
chr2	16123001	16124000	64.22
chr2	16124001	16125000	158.91
chr2	16125001	16126000	179.79
chr2	16126001	16127000	81.63
chr2	16127001	16128000	27.28
chr2	16128001	16129000	5.54
chr2	16129001	16130000	3.4
chr2	16130001	16131000	4.93
chr2	16131001	16132000	3.85
chr2	16132001	16133000	4.14
chr2	16133001	16134000	14.92
chr2	16134001	16135000	7.05
chr2	16135001	16136000	3.56
chr2	16136001	16137000	4.18
chr2	16137001	16138000	16.66
chr2	16138001	16139000	6.59
chr2	16139001	16140000	4.3
chr2	16140001	16141000	6.24
chr2	16141001	16142000	3.44
chr2	16142001	16143000	1.77
chr2	16143001	16144000	2.22
chr2	16144001	16145000	3.15
chr2	16145001	16146000	1.85
chr2	16146001	16147000	2.61
chr2	16147001	16148000	1.77
chr2	16148001	16149000	2.88
chr2	16149001	16150000	3.65
chr2	16150001	16151000	4.44
chr2	16151001	16152000	8.8
chr2	16152001	16153000	46.08
chr2	16153001	16154000	141.51
chr2	16154001	16155000	121.92
chr2	16155001	16156000	43.77
chr2	16156001	16157000	5.15
chr2	16157001	16158000	2.68
chr2	16158001	16159000	2.15
chr2	16159001	16160000	3.37
chr2	16160001	16161000	2.78
chr2	16161001	16162000	1.17
chr2	16162001	16163000	1.97
chr2	16163001	16164000	1.54
chr2	16164001	16165000	1.3
chr2	16165001	16166000	2.36
chr2	16166001	16167000	2.4
chr2	16167001	16168000	0.86
chr2	16168001	16169000	1.64
chr2	16169001	16170000	1.59
chr2	16170001	16171000	2.21
chr2	16171001	16172000	3.6
chr2	16172001	16173000	2.35
chr2	16173001	16174000	2.96
chr2	16174001	16175000	3.13
chr2	16175001	16176000	2.54
chr2	16176001	16177000	3.41
chr2	16177001	16178000	4.48
chr2	16178001	16179000	9.06
chr2	16179001	16180000	7.92
chr2	16180001	16181000	4.78
chr2	16181001	16182000	5.52
chr2	16182001	16183000	2.39
chr2	16183001	16184000	1.1
chr2	16184001	16185000	1.19
chr2	16185001	16186000	1.03
chr2	16186001	16187000	0.81
chr2	16187001	16188000	0.77
chr2	16188001	16189000	1.19
chr2	16189001	16190000	1.51
chr2	16190001	16191000	1.99
chr2	16191001	16192000	1.97
chr2	16192001	16193000	1.76
chr2	16193001	16194000	1.21
chr2	16194001	16195000	1.77
chr2	16195001	16196000	3.45
chr2	16196001	16197000	11.26
chr2	16197001	16198000	4.81
chr2	16198001	16199000	7.22
chr2	16199001	16200000	3.06
chr2	16200001	16201000	1.61
chr2	16201001	16202000	7.04
chr2	16202001	16203000	3.54
chr2	16203001	16204000	2.87
chr2	16204001	16205000	2.23
chr2	16205001	16206000	3.25
chr2	16206001	16207000	1.73
chr2	16207001	16208000	3.31
chr2	16208001	16209000	7.52
chr2	16209001	16210000	4.1
chr2	16210001	16211000	11.72
chr2	16211001	16212000	4.91
chr2	16212001	16213000	5.22
chr2	16213001	16214000	4.31
chr2	16214001	16215000	2.63
chr2	16215001	16216000	0.81
chr2	16216001	16217000	2.21
chr2	16217001	16218000	2.06
chr2	16218001	16219000	1.65
chr2	16219001	16220000	1.9
chr2	16220001	16221000	3.17
chr2	16221001	16222000	2.32
chr2	16222001	16223000	1.36
chr2	16223001	16224000	2.07
chr2	16224001	16225000	1.92
chr2	16225001	16226000	1.43
chr2	16226001	16227000	2.02
chr2	16227001	16228000	1.16
chr2	16228001	16229000	1.36
chr2	16229001	16230000	1.6
chr2	16230001	16231000	1.93
chr2	16231001	16232000	3.69
chr2	16232001	16233000	2.98
chr2	16233001	16234000	17.8
chr2	16234001	16235000	62.15
chr2	16235001	16236000	19.36
chr2	16236001	16237000	2.58
chr2	16237001	16238000	2.11
chr2	16238001	16239000	1.97
chr2	16239001	16240000	1.29
chr2	16240001	16241000	2.11
chr2	16241001	16242000	4.58
chr2	16242001	16243000	2.52
chr2	16243001	16244000	1.96
chr2	16244001	16245000	2.3
chr2	16245001	16246000	5.82
chr2	16246001	16247000	5.03
chr2	16247001	16248000	2.66
chr2	16248001	16249000	2.03
chr2	16249001	16250000	3.35
chr2	16250001	16251000	2.11
chr2	16251001	16252000	2.8
chr2	16252001	16253000	12.13
chr2	16253001	16254000	63.77
chr2	16254001	16255000	109.01
chr2	16255001	16256000	73.8
chr2	16256001	16257000	45.75
chr2	16257001	16258000	13.8
chr2	16258001	16259000	4.1
chr2	16259001	16260000	2.72
chr2	16260001	16261000	4.76
chr2	16261001	16262000	3.58
chr2	16262001	16263000	5.27
chr2	16263001	16264000	21.64
chr2	16264001	16265000	25.59
chr2	16265001	16266000	22.42
chr2	16266001	16267000	22.38
chr2	16267001	16268000	5.6
chr2	16268001	16269000	2.63
chr2	16269001	16270000	2.36
chr2	16270001	16271000	1.78
chr2	16271001	16272000	2
chr2	16272001	16273000	0.35
chr2	16273001	16274000	0.7
chr2	16274001	16275000	1.31
chr2	16275001	16276000	2.01
chr2	16276001	16277000	1.69
chr2	16277001	16278000	1.49
chr2	16278001	16279000	1.62
chr2	16279001	16280000	1.12
chr2	16280001	16281000	0
chr2	16281001	16282000	0
chr2	16282001	16283000	0
chr2	16283001	16284000	0
chr2	16284001	16285000	0
chr2	16285001	16286000	0
chr2	16286001	16287000	0
chr2	16287001	16288000	0
chr2	16288001	16289000	0
chr2	16289001	16290000	0
chr2	16290001	16291000	0
chr2	16291001	16292000	0
chr2	16292001	16293000	0
chr2	16293001	16294000	0
chr2	16294001	16295000	0
chr2	16295001	16296000	0
chr2	16296001	16297000	0
chr2	16297001	16298000	0
chr2	16298001	16299000	0
chr2	16299001	16300000	0
chr2	16300001	16301000	0
chr2	16301001	16302000	0
chr2	16302001	16303000	0
chr2	16303001	16304000	0
chr2	16304001	16305000	0
chr2	16305001	16306000	0
chr2	16306001	16307000	0
chr2	16307001	16308000	0
chr2	16308001	16309000	0
chr2	16309001	16310000	0
chr2	16310001	16311000	0
chr2	16311001	16312000	0
chr2	16312001	16313000	0
chr2	16313001	16314000	0
chr2	16314001	16315000	0
chr2	16315001	16316000	0
chr2	16316001	16317000	0
chr2	16317001	16318000	0
chr2	16318001	16319000	0
chr2	16319001	16320000	0
chr2	16320001	16321000	0
chr2	16321001	16322000	0
chr2	16322001	16323000	0
chr2	16323001	16324000	0
chr2	16324001	16325000	0
chr2	16325001	16326000	0
chr2	16326001	16327000	0
chr2	16327001	16328000	0
chr2	16328001	16329000	0
chr2	16329001	16330000	0
chr2	16330001	16331000	3.9
chr2	16331001	16332000	3.15
chr2	16332001	16333000	6.21
chr2	16333001	16334000	16.36
chr2	16334001	16335000	5.18
chr2	16335001	16336000	2.39
chr2	16336001	16337000	4.81
chr2	16337001	16338000	6.08
chr2	16338001	16339000	1.61
chr2	16339001	16340000	1.49
chr2	16340001	16341000	2.39
chr2	16341001	16342000	1.9
chr2	16342001	16343000	1.68
chr2	16343001	16344000	1.38
chr2	16344001	16345000	1.13
chr2	16345001	16346000	1.24
chr2	16346001	16347000	1.14
chr2	16347001	16348000	4.43
chr2	16348001	16349000	4.98
chr2	16349001	16350000	3.07
chr2	16350001	16351000	1.75
chr2	16351001	16352000	1.66
chr2	16352001	16353000	2.23
chr2	16353001	16354000	2.37
chr2	16354001	16355000	3.19
chr2	16355001	16356000	5.19
chr2	16356001	16357000	24.77
chr2	16357001	16358000	9.43
chr2	16358001	16359000	4.97
chr2	16359001	16360000	2.12
chr2	16360001	16361000	4.34
chr2	16361001	16362000	15.8
chr2	16362001	16363000	20.1
chr2	16363001	16364000	10.59
chr2	16364001	16365000	2.45
chr2	16365001	16366000	1.85
chr2	16366001	16367000	6.32
chr2	16367001	16368000	16.83
chr2	16368001	16369000	4.46
chr2	16369001	16370000	13.08
chr2	16370001	16371000	11.89
chr2	16371001	16372000	6.39
chr2	16372001	16373000	2.31
chr2	16373001	16374000	2.3
chr2	16374001	16375000	1.6
chr2	16375001	16376000	1.61
chr2	16376001	16377000	1.76
chr2	16377001	16378000	1.93
chr2	16378001	16379000	3.54
chr2	16379001	16380000	5.61
chr2	16380001	16381000	4.46
chr2	16381001	16382000	3.58
chr2	16382001	16383000	22.07
chr2	16383001	16384000	31.29
chr2	16384001	16385000	7.54
chr2	16385001	16386000	3.83
chr2	16386001	16387000	1.68
chr2	16387001	16388000	1.55
chr2	16388001	16389000	1.02
chr2	16389001	16390000	1.47
chr2	16390001	16391000	1.42
chr2	16391001	16392000	1.63
chr2	16392001	16393000	2.08
chr2	16393001	16394000	1.18
chr2	16394001	16395000	1.22
chr2	16395001	16396000	1.24
chr2	16396001	16397000	1.31
chr2	16397001	16398000	4.27
chr2	16398001	16399000	4.68
chr2	16399001	16400000	2.59
chr2	16400001	16401000	3.86
chr2	16401001	16402000	3.33
chr2	16402001	16403000	4.51
chr2	16403001	16404000	7.16
chr2	16404001	16405000	12.75
chr2	16405001	16406000	19.96
chr2	16406001	16407000	12.42
chr2	16407001	16408000	25.52
chr2	16408001	16409000	44.32
chr2	16409001	16410000	13.39
chr2	16410001	16411000	5.39
chr2	16411001	16412000	1.39
chr2	16412001	16413000	1.65
chr2	16413001	16414000	1.35
chr2	16414001	16415000	1.06
chr2	16415001	16416000	2.02
chr2	16416001	16417000	2.16
chr2	16417001	16418000	1.77
chr2	16418001	16419000	1.32
chr2	16419001	16420000	1.1
chr2	16420001	16421000	1.7
chr2	16421001	16422000	1.84
chr2	16422001	16423000	1.55
chr2	16423001	16424000	1.54
chr2	16424001	16425000	1.98
chr2	16425001	16426000	1.42
chr2	16426001	16427000	2.22
chr2	16427001	16428000	2.37
chr2	16428001	16429000	1.21
chr2	16429001	16430000	0.97
chr2	16430001	16431000	2.05
chr2	16431001	16432000	3.22
chr2	16432001	16433000	3.88
chr2	16433001	16434000	3.58
chr2	16434001	16435000	2.53
chr2	16435001	16436000	1.77
chr2	16436001	16437000	1.98
chr2	16437001	16438000	5.37
chr2	16438001	16439000	11.08
chr2	16439001	16440000	8.11
chr2	16440001	16441000	2.72
chr2	16441001	16442000	13.78
chr2	16442001	16443000	22.5
chr2	16443001	16444000	34.25
chr2	16444001	16445000	26.53
chr2	16445001	16446000	4.13
chr2	16446001	16447000	3.62
chr2	16447001	16448000	1.44
chr2	16448001	16449000	1.9
chr2	16449001	16450000	2.11
chr2	16450001	16451000	1.99
chr2	16451001	16452000	1.63
chr2	16452001	16453000	3.08
chr2	16453001	16454000	3.51
chr2	16454001	16455000	3.08
chr2	16455001	16456000	3.33
chr2	16456001	16457000	11.09
chr2	16457001	16458000	22.55
chr2	16458001	16459000	14.97
chr2	16459001	16460000	9.33
chr2	16460001	16461000	10.2
chr2	16461001	16462000	37.98
chr2	16462001	16463000	74.99
chr2	16463001	16464000	91.11
chr2	16464001	16465000	98.93
chr2	16465001	16466000	103.34
chr2	16466001	16467000	93.25
chr2	16467001	16468000	109.49
chr2	16468001	16469000	56.62
chr2	16469001	16470000	31.84
chr2	16470001	16471000	15.02
chr2	16471001	16472000	15.72
chr2	16472001	16473000	22.95
chr2	16473001	16474000	47.02
chr2	16474001	16475000	46.44
chr2	16475001	16476000	53.74
chr2	16476001	16477000	52.1
chr2	16477001	16478000	37.09
chr2	16478001	16479000	16.1
chr2	16479001	16480000	4.02
chr2	16480001	16481000	2.5
chr2	16481001	16482000	0.64
chr2	16482001	16483000	1.33
chr2	16483001	16484000	4.77
chr2	16484001	16485000	18.45
chr2	16485001	16486000	7.7
chr2	16486001	16487000	3.07
chr2	16487001	16488000	1.65
chr2	16488001	16489000	1.44
chr2	16489001	16490000	1.14
chr2	16490001	16491000	0.7
chr2	16491001	16492000	1.1
chr2	16492001	16493000	4.29
chr2	16493001	16494000	8.91
chr2	16494001	16495000	5
chr2	16495001	16496000	8.62
chr2	16496001	16497000	19.22
chr2	16497001	16498000	6.59
chr2	16498001	16499000	4.02
chr2	16499001	16500000	7.16
chr2	16500001	16501000	17.02
chr2	16501001	16502000	18.09
chr2	16502001	16503000	38.72
chr2	16503001	16504000	51.67
chr2	16504001	16505000	30.13
chr2	16505001	16506000	22.7
chr2	16506001	16507000	15.8
chr2	16507001	16508000	8.9
chr2	16508001	16509000	3.31
chr2	16509001	16510000	1.45
chr2	16510001	16511000	3
chr2	16511001	16512000	3.42
chr2	16512001	16513000	3.48
chr2	16513001	16514000	2.28
chr2	16514001	16515000	2.31
chr2	16515001	16516000	2.34
chr2	16516001	16517000	2.78
chr2	16517001	16518000	2.07
chr2	16518001	16519000	1.12
chr2	16519001	16520000	1.67
chr2	16520001	16521000	0.36
chr2	16521001	16522000	0.51
chr2	16522001	16523000	0.62
chr2	16523001	16524000	0.4
chr2	16524001	16525000	0.25
chr2	16525001	16526000	0.51
chr2	16526001	16527000	0.79
chr2	16527001	16528000	0.54
chr2	16528001	16529000	1.13
chr2	16529001	16530000	1.25
chr2	16530001	16531000	1.02
chr2	16531001	16532000	1.13
chr2	16532001	16533000	0.41
chr2	16533001	16534000	1.03
chr2	16534001	16535000	0.8
chr2	16535001	16536000	0.27
chr2	16536001	16537000	0.5
chr2	16537001	16538000	0.28
chr2	16538001	16539000	0.28
chr2	16539001	16540000	0.34
chr2	16540001	16541000	0.73
chr2	16541001	16542000	0.6
chr2	16542001	16543000	0.54
chr2	16543001	16544000	0.79
chr2	16544001	16545000	0.83
chr2	16545001	16546000	0.91
chr2	16546001	16547000	1.43
chr2	16547001	16548000	1.22
chr2	16548001	16549000	0.88
chr2	16549001	16550000	0.64
chr2	16550001	16551000	1.1
chr2	16551001	16552000	0.19
chr2	16552001	16553000	0.71
chr2	16553001	16554000	0.54
chr2	16554001	16555000	0.54
chr2	16555001	16556000	1.06
chr2	16556001	16557000	0.79
chr2	16557001	16558000	0.56
chr2	16558001	16559000	0.56
chr2	16559001	16560000	1.08
chr2	16560001	16561000	0.5
chr2	16561001	16562000	0.61
chr2	16562001	16563000	0.37
chr2	16563001	16564000	0.65
chr2	16564001	16565000	0.56
chr2	16565001	16566000	0.76
chr2	16566001	16567000	1.06
chr2	16567001	16568000	1.01
chr2	16568001	16569000	1.98
chr2	16569001	16570000	1.65
chr2	16570001	16571000	2.01
chr2	16571001	16572000	2.5
chr2	16572001	16573000	4.92
chr2	16573001	16574000	31.65
chr2	16574001	16575000	54.77
chr2	16575001	16576000	82.54
chr2	16576001	16577000	38.27
chr2	16577001	16578000	6.83
chr2	16578001	16579000	3.79
chr2	16579001	16580000	2.49
chr2	16580001	16581000	1.46
chr2	16581001	16582000	2.04
chr2	16582001	16583000	1.33
chr2	16583001	16584000	2.14
chr2	16584001	16585000	1.29
chr2	16585001	16586000	2.36
chr2	16586001	16587000	2.36
chr2	16587001	16588000	2
chr2	16588001	16589000	3.73
chr2	16589001	16590000	2.52
chr2	16590001	16591000	1.28
chr2	16591001	16592000	1.34
chr2	16592001	16593000	0.62
chr2	16593001	16594000	0.91
chr2	16594001	16595000	0.81
chr2	16595001	16596000	1.19
chr2	16596001	16597000	0.76
chr2	16597001	16598000	0.73
chr2	16598001	16599000	0.73
chr2	16599001	16600000	0.58
chr2	16600001	16601000	0.94
chr2	16601001	16602000	0.95
chr2	16602001	16603000	0.56
chr2	16603001	16604000	0.72
chr2	16604001	16605000	0.97
chr2	16605001	16606000	1.5
chr2	16606001	16607000	1.47
chr2	16607001	16608000	1.57
chr2	16608001	16609000	0.93
chr2	16609001	16610000	0.93
chr2	16610001	16611000	0.8
chr2	16611001	16612000	1.15
chr2	16612001	16613000	1.39
chr2	16613001	16614000	0.81
chr2	16614001	16615000	1.13
chr2	16615001	16616000	1.47
chr2	16616001	16617000	1.2
chr2	16617001	16618000	0.74
chr2	16618001	16619000	1.46
chr2	16619001	16620000	1.01
chr2	16620001	16621000	0.91
chr2	16621001	16622000	1.01
chr2	16622001	16623000	0.75
chr2	16623001	16624000	0.89
chr2	16624001	16625000	0.72
chr2	16625001	16626000	0.84
chr2	16626001	16627000	0.83
chr2	16627001	16628000	0.83
chr2	16628001	16629000	1.08
chr2	16629001	16630000	0.77
chr2	16630001	16631000	0.58
chr2	16631001	16632000	1.05
chr2	16632001	16633000	0.93
chr2	16633001	16634000	1.21
chr2	16634001	16635000	0.84
chr2	16635001	16636000	0.55
chr2	16636001	16637000	0.76
chr2	16637001	16638000	0.77
chr2	16638001	16639000	0.33
chr2	16639001	16640000	0.49
chr2	16640001	16641000	0.54
chr2	16641001	16642000	0.56
chr2	16642001	16643000	0.72
chr2	16643001	16644000	1.37
chr2	16644001	16645000	0.89
chr2	16645001	16646000	1.04
chr2	16646001	16647000	1.37
chr2	16647001	16648000	2.46
chr2	16648001	16649000	2.16
chr2	16649001	16650000	1.09
chr2	16650001	16651000	0.85
chr2	16651001	16652000	1.07
chr2	16652001	16653000	1.06
chr2	16653001	16654000	1.21
chr2	16654001	16655000	0.8
chr2	16655001	16656000	1.19
chr2	16656001	16657000	1.21
chr2	16657001	16658000	1.18
chr2	16658001	16659000	1.32
chr2	16659001	16660000	2.66
chr2	16660001	16661000	4.03
chr2	16661001	16662000	10.87
chr2	16662001	16663000	8.58
chr2	16663001	16664000	3.32
chr2	16664001	16665000	2.36
chr2	16665001	16666000	2.69
chr2	16666001	16667000	1.52
chr2	16667001	16668000	2.17
chr2	16668001	16669000	3.58
chr2	16669001	16670000	3.1
chr2	16670001	16671000	0.83
chr2	16671001	16672000	1.35
chr2	16672001	16673000	1.4
chr2	16673001	16674000	0.68
chr2	16674001	16675000	0.76
chr2	16675001	16676000	1.25
chr2	16676001	16677000	1.42
chr2	16677001	16678000	1.05
chr2	16678001	16679000	0.78
chr2	16679001	16680000	0.88
chr2	16680001	16681000	1.09
chr2	16681001	16682000	1.09
chr2	16682001	16683000	0.74
chr2	16683001	16684000	0.88
chr2	16684001	16685000	1.45
chr2	16685001	16686000	0.72
chr2	16686001	16687000	1.4
chr2	16687001	16688000	6.93
chr2	16688001	16689000	21.01
chr2	16689001	16690000	47.01
chr2	16690001	16691000	5.01
chr2	16691001	16692000	3.5
chr2	16692001	16693000	5.03
chr2	16693001	16694000	5.68
chr2	16694001	16695000	0.59
chr2	16695001	16696000	0.81
chr2	16696001	16697000	0.8
chr2	16697001	16698000	0.57
chr2	16698001	16699000	0.96
chr2	16699001	16700000	0.66
chr2	16700001	16701000	0.86
chr2	16701001	16702000	0.79
chr2	16702001	16703000	0.77
chr2	16703001	16704000	2.6
chr2	16704001	16705000	1.97
chr2	16705001	16706000	1.54
chr2	16706001	16707000	0.72
chr2	16707001	16708000	1.11
chr2	16708001	16709000	0.25
chr2	16709001	16710000	0.33
chr2	16710001	16711000	0.95
chr2	16711001	16712000	3.44
chr2	16712001	16713000	3.57
chr2	16713001	16714000	1.13
chr2	16714001	16715000	0.52
chr2	16715001	16716000	0.46
chr2	16716001	16717000	0.74
chr2	16717001	16718000	0.97
chr2	16718001	16719000	0.71
chr2	16719001	16720000	0.41
chr2	16720001	16721000	0.69
chr2	16721001	16722000	0.3
chr2	16722001	16723000	0.53
chr2	16723001	16724000	0.34
chr2	16724001	16725000	0.55
chr2	16725001	16726000	0.98
chr2	16726001	16727000	0.36
chr2	16727001	16728000	0.61
chr2	16728001	16729000	0.52
chr2	16729001	16730000	0.88
chr2	16730001	16731000	0.38
chr2	16731001	16732000	1.74
chr2	16732001	16733000	2.19
chr2	16733001	16734000	1.25
chr2	16734001	16735000	1.43
chr2	16735001	16736000	1.51
chr2	16736001	16737000	0.95
chr2	16737001	16738000	1.08
chr2	16738001	16739000	0.86
chr2	16739001	16740000	1.09
chr2	16740001	16741000	1.65
chr2	16741001	16742000	1.11
chr2	16742001	16743000	1.16
chr2	16743001	16744000	1.3
chr2	16744001	16745000	0.71
chr2	16745001	16746000	0.56
chr2	16746001	16747000	0.81
chr2	16747001	16748000	0.78
chr2	16748001	16749000	1.5
chr2	16749001	16750000	0.58
chr2	16750001	16751000	1.01
chr2	16751001	16752000	0.74
chr2	16752001	16753000	0.87
chr2	16753001	16754000	0.67
chr2	16754001	16755000	0.54
chr2	16755001	16756000	0.98
chr2	16756001	16757000	1.02
chr2	16757001	16758000	0.53
chr2	16758001	16759000	0.3
chr2	16759001	16760000	0.64
chr2	16760001	16761000	0.68
chr2	16761001	16762000	0.35
chr2	16762001	16763000	0.3
chr2	16763001	16764000	0.66
chr2	16764001	16765000	0.42
chr2	16765001	16766000	1.12
chr2	16766001	16767000	0.75
chr2	16767001	16768000	0.4
chr2	16768001	16769000	0.6
chr2	16769001	16770000	0.8
chr2	16770001	16771000	0.88
chr2	16771001	16772000	0.45
chr2	16772001	16773000	0.7
chr2	16773001	16774000	0.84
chr2	16774001	16775000	0.62
chr2	16775001	16776000	0.77
chr2	16776001	16777000	0.81
chr2	16777001	16778000	0.78
chr2	16778001	16779000	0.95
chr2	16779001	16780000	0.79
chr2	16780001	16781000	1.49
chr2	16781001	16782000	0.68
chr2	16782001	16783000	0.64
chr2	16783001	16784000	0.78
chr2	16784001	16785000	1.12
chr2	16785001	16786000	1.15
chr2	16786001	16787000	1.05
chr2	16787001	16788000	1.23
chr2	16788001	16789000	1.75
chr2	16789001	16790000	4.52
chr2	16790001	16791000	34.39
chr2	16791001	16792000	2.83
chr2	16792001	16793000	1.1
chr2	16793001	16794000	1.28
chr2	16794001	16795000	2.1
chr2	16795001	16796000	2.92
chr2	16796001	16797000	2.44
chr2	16797001	16798000	6.06
chr2	16798001	16799000	6.85
chr2	16799001	16800000	4.9
chr2	16800001	16801000	1.89
chr2	16801001	16802000	1.63
chr2	16802001	16803000	2.19
chr2	16803001	16804000	4.06
chr2	16804001	16805000	4.21
chr2	16805001	16806000	3.35
chr2	16806001	16807000	5.07
chr2	16807001	16808000	6.59
chr2	16808001	16809000	5.24
chr2	16809001	16810000	4.62
chr2	16810001	16811000	5.03
chr2	16811001	16812000	4.47
chr2	16812001	16813000	4.06
chr2	16813001	16814000	8.33
chr2	16814001	16815000	6.6
chr2	16815001	16816000	2.35
chr2	16816001	16817000	2.41
chr2	16817001	16818000	5.11
chr2	16818001	16819000	2.8
chr2	16819001	16820000	3.56
chr2	16820001	16821000	12.91
chr2	16821001	16822000	30.55
chr2	16822001	16823000	11.58
chr2	16823001	16824000	3.79
chr2	16824001	16825000	1.73
chr2	16825001	16826000	1.63
chr2	16826001	16827000	0.86
chr2	16827001	16828000	0.94
chr2	16828001	16829000	1.33
[truncated: 509 more rows]
