# Supplementary material for: Enhancer hijacking determines extrachromosomal circular MYCN amplicon architecture in neuroblastoma
Source: Nat Commun. 2020 Nov 16;11:5823. doi: 10.1038/s41467-020-19452-y (PMC7669906; doi:10.1038/s41467-020-19452-y)
Supplement: Supplementary file 3 — Source Data [file 41467_2020_19452_MOESM3_ESM.zip › SourceData/SupplFig7_MYCN_CopyNumber_vs_Expression.txt]

Sample	Class	MYCNCopyNumber	MYCNExpression	CopyNumberNormalizedMYCNExpression
CHP212	Class II	38.33	49097.9738896924	1280.92809521765
CLBBERLud	Class I	97.72	84970.9874132723	869.535278482115
CLBCAR	Class I	58.77	26234.643118033	446.395152595423
CLBMA	Class I	65.45	45492.8431365797	695.07781721283
CLBPE	Class I	47.8955126415387	25014.7665090144	522.277873842395
IMR32	Class II	30.34	35601.3330318728	1173.412426891
LAN1	Class I	59.37	17615.7494135457	296.711292126422
N206	Class I	102.7	51466.5626127353	501.134981623518
SJNB6	Class II	83.36	70087.7376935427	840.78380150603
SJNB8	Class I	61.87	42002.2307346424	678.878789957045
SKNBE2C	Class I	94.34	57131.3330002961	605.589707444309
SKNDZ	Class I	54.53	22468.5165653493	412.039548236737
TR14	Class I	107.03	48517.1695784935	453.304396697127
